# Supplementary material for: Application of CPI cutoff value based on parentage testing of duos and trios typed by four autosomal kits
Source: PLoS One. 2019 Nov 13;14(11):e0225174. doi: 10.1371/journal.pone.0225174 (PMC6853303; doi:10.1371/journal.pone.0225174)
Supplement: S1 Data — (XLS) [file pone.0225174.s001.xls]

## Sheet: duo cases
Duo cases	F-C(CPI values of 412 duo cases)				M-C(CPI values of duo cases)
	25A	20A	ID	SINOFILER	25A	20A	ID	SINOFILER
	4824800	1395600	54282	554860	4421800000	50217000	376780	534070
	320580000	15313000	16731	1050300	58441000000	1366800000	133010	1338900
	225170000	13905000	43045	147180	12698000	650960	27476	589260
	918940000	58304000	3890600	2721800	17389000	309680	6118.3	12945
	792520000	17541000	1648300	1623300	1128100	25608	348.12	2414.8
	45753000	1465600	40080	63051	188920000	37681000	6545800	1943200
	5238800000000	11339000000	4195100	419800000	31112000	101220	4906.5	19833
	1939400000	618740000	9756700	4912100	796250000	211260000	11379000	12888000
	108880000	173110	794.97	23254	31893000	3455000	36913	377730
	1639900000	39381000	116680	357130	723460000	2968200	108300	143700
	912470000	86199000	1943000	1036500	1043600000000	96509000000	3807000	19029000000
	24477000000	2211400000	34595000	40769000	35599000	269230	10040	28779
	136540000000	718390000	1646800	25832000	2061200000	25215000	543100	437630
	36421000	1527900	51203	207250	1748100000	30471000	233380	915940
	2992500	429750	6043.9	6459	967390	54493	990.36	35878
	11838000	438820	13859	28981	9390200000	354040000	2522800	6084800
	1913200000	254410000	560740	8970200	18350000	619080	4211.3	17950
	812900	117160	3554.2	6071.6	3589600	572270	23303	48268
	233570000000	139400000	693550	2499100	37755000	1581200	104000	231240
	3579100	1994800	2631.8	7255.2	1315000000	4859600	4145.1	399940
	35938000	72394	10063	41085	20648000000	363540000	2713700	3138500
	1656200	203290	4775.9	11215	328260000000	552510000	140980	74214
	2468600	5713500	25040	279650	4041300	475620	3452.9	48086
	151800000	2636500	27954	9523.5	5757800000	245060000	1187900	11964000
	586260000	415190000	1066800	3153600	727060000	33280000	872090	1827200
	15092000	1875600	46354	132500	3399000	106160	7181.5	23553
	994460000	11379000	40172	1247200	474830000	24606000	33410	757020
	11583000000	254750000	2892600	5199600	258240000	5161100	55509	315050
	1052900	63480	2009.9	16271	4503900	789840	3761.7	8995.2
	619860	92279	9452.8	22170.4	202030000000	1644000000	89687000	100720000
	5306000	4093600	95961	270350	450190000	8730700	15043	142420
	6909300000	18230000	485900	3249200	14294000000000	583440000	6769900	9659400
	31084000	3713200	147300	174120	4230900000	1037800000	37170000	37407000
	1291100000	164670000	11306000	31021000	323800000	8421700	1267100	122730
	473470	22105	1540.8	1011.4	12242000	1790900	9643.6	198670
	520290000	38857000	202940	1483400	1572200000	58383000	1713900	2549700
	7976400	3467600	176970	51560	771190000	515070	26600	50464
	656390000000000	36162000000000	78339000	85196000000	196780000	25946000	515250	926190
	1763500	199060	17313	11876	223670000	958620	2543.4	95059
	592540000	185050000	191290	4131600	8272500	817260	34137	92565
	102630000	10821000	442680	1429300	137370000	16499000	282300	1428100
	94806000	29299000	8789.2	344240	18504000000	1958700000	27165000	1222000
	3810900	66040	23927	7001	1241600000000	474620000000	11212000000	233660000
	87623000	3537200	80625	25621	41811000	3031200	119130	152240
	158440	4998	1520.2	3633.5	439310	67136	1491	9271
	13142000	3207000	106360	508400	177830000	321450	6167.7	13426
	1949100	579020	42930	11236	5430000000	534920	10763	7068.6
	17724000000	1378200000	5530500	371880000	4257600	1751100	48869	170450
	16418000	412820	7748.1	33715	386010000	26107000	21905	5372400
	19429000	2668900	91239	666060	65262000	9716200	94678	253440
	6679500	198870	5142.3	8009.2	2740600000	364420000	32891000	8588900
	4628400000000	570690000000	376910000	15121000000	219320000	43192000	1235700	2035900
	5326300	2963000	33446	9809.5	225370000	4581500	15069	400850
	21373000000	180350000	718610	721060	34641000	3983700	76446	725440
	726440000	30772000	71154	12788000	4349000	2833300	25254	104030
	6337300	210870	9051.7	14276	62991000	60822000	829310	139020
	8809600	47293	2300.7	18389	83756000000	18581000000	141510000	19699000
	2336700000	255410000	2016700	16868000	117830000	16269000	523370	99376
	215260000	8784600	2500.8	23847	919260000	67625000	405100	24581000
	363470	316050	3112.5	31947	3600200000	313910000	29783	7310900
	3117100	608910	45789	68899	1331200000	70342000	595270	518120
	30276000	1367700	22060	49050	21426000	2156000	119690	357010
	332290	28028	4235.1	3459	19688	6512.4	763.08	1595.7
	179960000	8313100	91568	210150	173010	13111	697.34	1343
	11771000	1512900	6996.1	60129	52952000	7403500	18247	59844
	98046000	504080	13202	50094	856280000	2940700	103040	170940
	70090000	10217000	884940	2902300	7190600	389710	5148.2	80196
	175450000	33871000	638640	2383200	17631000000	52530000	1058500	382980
	111800	12179	489.14	3371.8	2859600000	48465000	72821	31970
	10567000000	467720000	2561100	467720000	6518500	525330	23445	201900
	583970000	9089500	12416	424410	18247000	12367000	457030	537770
	5069700	278810	2334.4	8539.5	664480000	105680000	1314300	8369600
	1214600000	42669000	960390	2197700	5323600	131050	3042.9	6091.5
	105420000	161310	2447	24572	82025000	14767000	331880	662280
	953750000	55098000	1366200	3677100	3520100000	107520000	3408600	28405000
	1784400000	5131000	655270	731950	2642100	236470	2495.8	9363.9
	11623000	2056000	29284	89790	219890000000	802410000	4438700	728490000
	332540000	329180	19974	109020	37601000	1499500	8312.4	138540
	1727700000	95518000	228540	8071700	3615700000	301570000	3321800	15247000
	284180000	6637100	141600	505510	32293000	3323500	102950	104130
	8939400000	3140900	6089.7	5711.9	284850	39090	409.63	297.3
	937690	1088200	8617.6	32276	336890	33315	2090.3	16326
	7350100	2408800	22070	142510	644250	95852	12482	78545
	629770000	35903000	1961500	8883100	3928800000	159380000	4506300	5534500
	2258100000	45431000	224070	1425600	1139700	753940	21454	58500
	8950200	114740	1545.6	14778	136720000	19758000	89101	325790
	57984000000	1028800000	5413600	56240000	1332700000	58017000	1937700	2337700
	3013100000	180490000	1389800	1963000	17445000	545710	27082	1947.8
	1671400	245680	3291.5	57322	68854000	13527000	14686	405990
	133370	21722	448.66	781.03	42084000	1170200	9059.6	86143
	13211000	715610	35781	67122	18668000	4800300	44547	138910
	23085000	3104600	51791	378740	7401900	144110	2439.1	14977
	1835700	1718200	29152	158780	162970000	2750900	167610	232320
	584790	35291	1756.2	2530.8	80440000000	92052000	60525	30290
	10313000000	1054200000	9879000	411720000	1213300000	376530	12074	33809
	872410000	139160000	1272400	418680	63199000	7357200	86398	2622600
	741040000000	10990000000	107500000	58614000	1355300000	1457100	46530	1256.7
	80955000	570410	7833.4	78254	539400	59376	5859	13586
	443460000	33838000	983970	1480600	321680000000	2607900000	4963600	3625400
	59864000	11584000	47236	457070	275010	40024	6680.6	5407.1
	1051100000	1375100	45867	226340	32233000	2974500	59485	257130
	854750	154600	10317	36071	138930	29989	347.68	4415.2
	2996400	361660	3288.1	28642	2686900	23183	1384.1	2385.2
	2566700000	55575000	92635	547830	2088800	139010	15869	75427
	9766700000	883270000	15037000	4140900	750080000	36821000	148300	374280
	36254000	2693800	10476	254020	414800000	17557000	2846900	2941200
	28609000	1947100	144510	168730	19370000	1825100	32728	15545
	730460000	7185600	340720	839010	783690000	14291000	142800	1531200
	4749400	378590	4690.5	14868	2054300000	298000000	40421	8345100
	42712000	1347900	6633.8	219380	2315100000	63656000	17312	17265
	66135000	1164700	10771	72040	1084600	698150	2768.3	40846
	1221300000	13533000	221800	117280	1312280000	799220	63596	36013
	199810000000	2577000000	48090000	49208000	4850600000000	100110000000	135800000	141160000
	7413000000	56507000	1067400	246880	1775800000	32412000	270200	3288700
	251060000	3956600	294660	602700	18667000000	2131700000	820180	4873600
	984440	320670	3874.6	26013	487790000	823810	1597.7	84763
	4531600	324170	3493.5	51123	877720000	3109500	25566	109960
	9279800	572170	6410.7	7626.3	659430000	47829000	893360	1728000
	93487000	13478000	16664	82548	66753000000	71442000	10795	1765500
	79668000	2804500	3752.2	37344	2453200000000	31928000	3001000	1006200
	26473000000	1292100000	7010500	1318800	95474000	9287600	26321	89225
	2569000000	144060000	883310	823230	1316500	166650	7993.6	4810.3
	16740000000	34417000	547830	730200	771460000	2701700	71246	293130
	33209000	641750	15924	4272.7	277740000	16338000	1633200	8720000
	118730000	10242000	58977	625160	56962000	8412400	48125	63164
	453740	13618	2053	1973.5	2402100000	714070000	342240	1323700
	28934000	4226400	106460	16175	291470000	15516000	5179900	1764800
	29709000000	1281500000	94429000	2183800	9810600	710200	21216	54650
	949150000	12331000	342980	221570	213310000	4748700	68107	110000
	4592400	73303	130.41	317.45	547780000	1303700	7961	57031
	390610000	11494000	107380	61119	187020000	27125000	871150	2300000
	5429500000	12699000	41355	3111700	1363000000000	3644200000	23488000	17382000
	34476000000	4223800000	16502000	156190000	24038000	1053600	54021	144480
	928650000	53631000	134980	41690	9137900	146680	5398.4	5687.9
	712450000000	28305000000	26987000	1281700000	7621800	1174100	6369.4	27455
	2939400	329950	7702.6	10820	11009000	158830	2028	1064700
	58855000	3033900	132910	430930	24355000	1530900	977.35	10262
	136410000	11265000	86666	430220	685010000	425670000	3409200	515010
	458360000	29509000	419010	210550	23673000	1550700	28116	42670
	4717600000	574310000	3189000	10424000	373540000	14632000	1587900	1663500
	5131800	940280	3753.2	197430	1781400000	31018000	21633	115590
	269950000	2138200	111320	27152	50767000	12320000	352140	2207400
	22807000	512730	9480.9	63399	38066000	1248800	50688	164770
	20262000	2256600	19946	521700	56998000	2407200	49384	243410
	29261000	940090	35743	155740	71578000000	6241200000	79596000	292670000
	69680	3368.1	300.33	195.31	270650000	37779000	160240	1741000
	2802300000	286980000	1023300	3839300	12777000000	133680000	2406500	14776000
	14677000	1021400	12856	24540	34704000	1883900	37982	228860
	16721000000	256200000	5620900	78276000	284690000	4160200	10737	230750
	123480000	2697900	38012	287070	66761000	10691000	453000	434700
	349880000	16058000	266960	1111400	72641000	3126700	54460	165890
	72648000	2408500	17927	290710	493220000	5739800	60169	178750
	7362000	586950	7340.3	76296	183240	40525	2682.6	5841.8
	1004200000	91849000	4713300	4485100	402290	41352	2204.3	15411
	216620000	3241900	265340	2311300	5063200	1157600	5189.7	39290
	1062900000	122850000	4341700	5408100	74418000	137170	8273.8	2327
	17015000000	295150000	247430	631700	243310	173920	31714	14205
	23552000	2669000	136610	151040	318840000	15145000	538250	242790
	227640000	1948700	3804.2	80330.6	1044300000	19391000	265480	1639800
	28635000000	101000000	3848500	832760	12581000	9482900	38242	25172
	632500000000	41789000000	495260	33053000	644780000	58965000	4876800	3776200
	49112000000	2610300000	86067000	120610000	217580000	49149000	377440	1680500
	5813700	1819800	30069	125820	3921300000	35819000	749140	843440
	109450000	2228300	48399	300220	15510000000	23545000	1199400	2612000
	854350000	27253000	394380	729990	56217000000	3982400000	6132100	6370800
	205780000000	5699200000	45224000	27820000	112780000	2916500	292620	25155
	38924000	3240000	88961	325460	151530	87376	97.715	12924
	32311000	1474100	7380.6	13097	2706600000	300840000	24914000	43998000
	126640000	8413900	238230	566800	173150000	4377700	481280	203930
	109470	43811	1465.9	6008.1	124290	33497	1347.2	13786
	125680	41654	1878.5	1201.8	627330	155940	6747.4	8387.5
	3006900000	101660000	2500000	17193000	2577500000	1263700000	2805200	309640000
	10534000	1805800	39691	104500	1828900	1087400	1806.1	50990
	30668000	3772500	22683	65638	23911000	335440	1398.1	23130
	86633	16816	1458	6549.7	380330000	77921000	10863000	4900000
	16637000000	283820000	6612000	26764000	474890	29854	2190.2	2872.8
	273570000	29549000	34570	491470	35881000	5669900	78446	280580
	299480000	3158300	42077	136690	47555000000	2239500000	317410000	784530000
	55598000000	3056200000	35629000	17269000	1881900	408450	16553	20593
	30829000000	1451800000	6255100	6317800	237860000	38580000	376340	3339400
	849470	213230	4635.1	2602.7	13794000	1090100	10189	19195
	154900000	12096000	154440	460640	39857000000	3456400000	1896200	16746000
	110780000	3965400	89258	31630	32402000	3245400	6482.8	44355
	43796000000	3733000000	4883100	563550000	4133900	1352500	599590	1028000
	1209200	139650	10295	10636	4016300	70437	3046.1	1354.6
	2266800	4114200	41606	152130	13915000	3318900	52296	16546
	3944200000000	1616900000	56033000	60425000	260110000	32385000	2477000	448090
	5772100	198690	49190	131660	1570600000	16937000	74410	546740
	19939000	2222600	87171	2178300	5757700000	195620000	26943000	5280400
	58809000	3617100	21534	204380	4910500	1182200	15342	10284
	19498000000	9130300	22486	13272	7745900	918660	25759	63430
	19342	2643.2	120.11	1434.2	12536000000	4658800000	11739000	5000100
	82230000	36416000	284840	4289700	2592300	548770	17725	66365
	1759500	554250	31982	159110	31194	2497.8	13.811	138.05
	284360000	335240	2834.1	14764	2182300000	334390000	4016700	22058000
	67103000	744180	60889	64416	551860	82159	3627.6	13473
	242980000	12471000	121170	115550	81250000	6717200	85987	546650
	18237000	10918000	1026200	839060	2307600000	14761000	217870	240200
	44152000	1314100	15542	86785	3845400	1262600	125520	218680
	316370000	52427000	10773	1354800	2857000	156230	3137.8	5453.5
	2507700	33587	2504.3	23945	116930000	20385000	83536	458300
	44158000	1469000	67399	275580	942720000	50378000	1082100	2765000
	281730	36812	597.19	7188.7	39953000	294380	35680	58510
	2600900000	57783000	1850800	8847300	616190	117000	5525.6	2577.1
	428250000	9607000	68133	79995	515700000	9388900	91629	403040
	103820	2541.3	214.87	3695	18860000000	208690000	1647800	12102000
	5100300000	864010000	20886000	36366000	16471000000	543420000	12856000	31470000
	7936900000	67501000	2055700	799840	47929000	16579000	18628	12801
	814760000	130710000	263820	9696400	171940	51882	823.5	7330.2
	56273000	3860700	12635	221970	6970000	317080	35118	48437
	249810000	17691000	255820	898250	547910	122020	2158.3	5158.7
	723480000	64762000	1550800	2138500	4665000000	602560	33913	281170
	9918900	4255100	21497	120850	30527000	765990	10165	31180
	1866800000	48108000	19229	9062600	91400000	3762400	612810	1012500
	1104700000	163470000	4579900	238730	5125800	67956	975.25	1593.1
	2028800	62423	198.12	6045.9	182820000000	6962400	32553	488530
	83885	15373	181.1	1136.9	78130000	138950000	408210	8075500
	1437200000	35523000	353330	97939	2914400	864670	4001.6	47259
	248150	17197	299.8	617.97	4270600000	104880	6987200	12358000
	346920000	4284600	20216	143250	685810000	6309200	550500	788960
	4130000	231800	7379	30171	1427600000	40695000	331520	5297500
	193840000	5978000	336640	601540	181060	20705	2471.1	3770.5
	939890000	44427000	1125000	735120	1595100000	133060000	805900	6462200
	51351000	5538600	16477	28701	1648200	120810	1313.1	331.56
	256270000	59580000	642080	736940	160110000000	2426900000	36667000	2583700
	848750000	67251000	512840	1153100	201360000	2474800	49007	409810
	169420000	3769700	23447	60958	1564400000	930080000	516600	28290000
	229690000	6571600	184640	158740	186150000	4047400	87117	435380
	28611000	2621600	69373	41154	11462	10140	421.98	3770.2
	110320000000	1301400000	2481000	85948000	1240000000	49431000	7039600	411800
	96564	21356	456.07	8676.3	3871700000	277280000	4944100	33783000
	2902300	111530	2730.8	16907	13192000	2407900	67057	226800
	14049000	3350800	50399	479990	1721200000	105180000	5855500	590430
	3171800	678010	9551.3	14136	112340000	9482600	114870	1156800
	4836000000	1035600000	4109600	26025000	197210000	1864600	65427	20748
	3439600000000	13469000000	168590000	1133800000	159950	79103	4584.5	14219
	26928000	4812200	29845	223090	71542000	8179300	86826	377920
	55152000	9614700	287430	31409	381340	17434	183.79	459.46
	75805000	1694500	233380	91271	13757000	2048100	156280	814150
	14891000	779390	20207	24370	426870000000	189790000000	6232600	93437000
	59140000	2957200	81828	44033	111970000	13259000	46060	283010
	136970000	20464000	599460	313190	269840000	21532	1120800	1569200
	2399300000	13914000	49542	141730	228070000	19849000	152920	55216
	26483000	129660	5384.3	20770	1197800	22827	2522.4	10319
	7038200000	1589900000	3168900	10460000	413310000	16332000	311250	36890
	165830000	460220	14566	7476.9	14227000	1792000	1722.5	236700
	388720000	42890000	676530	2008300	2272600	741100	15781	54194
	6529300	516010	60467	49578	562530000	81394000	3900700	797310
	462210000	9230200	169470	103150	3769800000	225630000	2406400	4070400
	1962400	1022000	31085	147100	2206600	82060	3029.8	12388
	20877000000	1558300000	7209400	28186000	6533000	256760	2720.4	15191
	7046600000	6770500	608830	913470	13062000	2909400	50715	211310
	42006000	2514600	36117	1999100	2239100000	47843000	5199900	25457000
	1292500	147870	4196.1	16962	743650000	182300000	125010	12234000
	51644000	750620	14209	48591	37692000	6897300	47684	178870
	1771400000	46338000	427190	1003000	6047600	67352	10001	23905
	312080000	66710000	2114900	237810	241150	16713	263.3	1370.4
	253680000	698810	53032	35951	88814000	1749600	28511	73084
	716300000	42865000	192430	400570	3021200000000	11699000000	10639000	1253400000
	44325000	3925800	12723	24161	675140000	4955100	14430	30917
	24084000	610630	45500	211520	113700000	1470000	38099	564950
	5401800	538550	2271.8	35568	3374400	1520600	55461	231240
	731770000	5183700	495480	5254000	37546000	956350	20304	126180
	29620000	52407000	559780	459060	58278000	28676000	231160	1516300
	132320000	5844900	130000	984060	904060000	195580	2068.7	4574.4
	94854000	21962000	221080	505730	6927100	1927400	227840	207330
	213810000	2148900	45759	119190	12352000000	71879000	1027500	2592100
	44325000	3925800	12723	24161	792580000	4074300	47814	514500
	11327000	6745400	22909	165250	162360	86514	416.08	6530.2
	3478500	797630	22125	90682	16775000	489680	10638	12297
	362350000	20231000	79440	13072	582380	141060	13074	34010
	457830000	5685400	120380	71153	86016000000	1179900000	24412000	9389900
	16122000	424160	15502	10862	6763000	3130800	25128	95122
	217780000	45349000	41203	1777200	3954500	144720	17569	28362
	192740000000	6895500000	257240000	62875000	59383000	2751200	16899	566150
	1682100	584270	44770	89459	118630000	3477100	9740.6	192860
	486950	237970	6287.3	11159	98845	12614	2250.3	13424
	111310000	4526800	612460	514660	7660700000	660890000	8007900	5955500
	61926000000	85433000	155020	33110	58382000	10848000	266880	607590
	61659000000	27513000000	283970000	3572500	234520000000	53404000	647980	19856000
	1390300000	28702000	1197700	748090	22246000	4162500	5164.5	42712
	4493400	1470100	59098	168190	16127000	1024300	15941	5466.6
	6178100000	1551900000	100930000	129990000	24156000000	227410000	6501300	25112000
	348050000	43260000	3655800	4708500	658610000	39941000	846360	174090
	17890000	10978000	83602	114530	16048000	5538000	61631	538950
	579400000000	83066000000	5355600000	345890000	15947000	3557900	20528	212770
	7423800000	505110000	33382000	4262900	70920	12259	879.57	3216.1
	1119100000	5575900	40359	515260	2447300	164270	17209	14880
	237390000	39977000	188060	2592200	43713000000	2439100000	19698000	39368000
	300250000	33010000	1078200	3538500	4051800	602820	4148	9032.9
	1392100	18524	142.74	1347.3	120750000	4506700	129490	507810
	2879800	329570	11961	21430	26087000	12724000	730360	1302900
	5862000000	219060000	1934400	13858000	159610	21427	230.16	6177.7
	7771500	3854500	127150	130430	716150000	21038000	49380	330370
	39849000000	721760000	34915000	5794000	30268	4098.6	494.45	969.72
	55781000	7462800	4047400	56023	694430000	8205800	145220	38014
	6939400000	15189000	87350	1509500	21117000000	684700000	75276000	488150000
	6461400	171760	3217.5	20847	796480	175130	17774	93188
	10181000000	80864000	164810	675460	61264000	10996000	132990	443790
	2217200	493480	8345.7	10160	6148200000	26636000	386090	608930
	5651500000	1378500000	4594600	1445200	54229	36645	4957.8	4166.1
	255680000	1259200	24020	171830	263740000	29276000	258950	129540
	11660000	3864600	33969	158650	106620000	3160200	366310	477080
	99484000	4951000	8017.7	773010	3144700000	52420000	1377700	11021000
	11287000000	664760000	23899000	67852000	24685000000	1559700000	13182000	2390200
	1339000000	17699000	301320	360090	2033600000	204430000	363350	2996000
	24529000	1738700	30821	16236	78735000	6756700	639750	1141200
	206540	245990	13272	5303.1	1454800	89380	2381.6	14800
	91312000	3591100	23514	255040	300540	75225	9606.8	1123.9
	22136000000	1728200000	26971000	97959000	2980200000	80369000	48443	13676000
	4700300	1191200	63102	87874	363440000	770550	100690	123240
	972800	5232.3	66.572	630.06	16473000000	919770000	2584900	6149000
	582500	37988	427.31	2033.3	186760000	45547000	92165	506720
	144220000	4118500	255520	87918	2178100000	59849000	3190400	11152000
	15677000	3891400	180610	705810	954240000	16111000	1258900	1492400
	47081000	20825000	119760	275070	507590000	11894000	87686	173950
	73068000	73531	1077.3	8970.5	278620000	92754000	1460900	189580
	16023000	518690	24306	20307	29023000	76591	7610.2	6070
	746580000	22452000	119660	867610	23114000	115130	2492.7	3240.5
	1297000	109560	11338	72599	16907000	79265	1409.8	429.72
	120840000000	6152800000	62601000	119290000	41556000	10401000	178920	708510
	83287000000	4666900000	26041000	25315000	49483	10651	844.32	843.56
	10263000000	96396000	1474600	81829000	122420000	13176000	108910	1745100
	79277000	3305400	564320	785380	474270000	34947000	8618.5	757380
	5720500	1858800	4503.3	47600	666400	81683	2063.5	2488.1
	463800000	16404000	254010	118590	7897000	1649900	64061	13920
	10791000000	1550100000	22670000	35621000	935300000	69064000	5138000	369550
	75946000	3436400	186370	220070	145270000	74056000	8730400	2605900
	2388900	62126	1316.7	6084.6	38682000000	438640000	9981200	29220000
	395930000	47659000	484430	2142400	63382000000	13937000000	7158900	24938000
	23455000	1739700	219870	98631	35973000	1956800	93911	1693800
	38504000	1390700	32388	209950	85085	19171	1005.3	6597.8
	12936000000	347260000	1224100	5552500	16375000	188880	5218.5	33842
	855760000	60853000	341840	1550600	3197700000	38511000	29737	4086400
	1206500	35647	3417.3	4450.7	195060000	14009000	214300	486460
	524420000	37519000	422440	4162100	1100700000000	18890000000	55950000	4981500
	679300	224390	16597	23616	28718000000	1394300000	2239000	12534000
	5489400000	153250000	980350	6595900	186490000	8414000	101920	450760
	13335000	1150100	10741	101660	114500000	1235600	21554	90328
	2285200	172330	2471.7	4831.8	393270000	2957800	102050	132810
	159560000	9673100	369120	132960	3793000000	9330100	214730	350360
	14848000000	6338800	172690	71305	255440000	1281300	36311	172630
	12856000	101820	15150	49689	59498000000	2643600000	306330	469390
	83952000	1696200	62947	17575	529090000	19356000	291690	185850
	8964000	250960	5496.9	35646	1474000	75839	2664.8	10772
	294630	239580	26601	15376	11890000	2485900	197810	750570
	3535700	601390	9060.3	13890	8113800	423170	4323.3	15929
	815840000	532100000	511470	40527000	941430000	90323000	2995900	9598900
	557470000	444630000	41036	58662000	13295000000	8507800	422390	320690
	211040000	3848700	12078	12389	714180	41996	5913.4	12089
	695250000	139130000	1827200	4790000	34527000	10753000	82514	8960.2
	27191	3885.3	464.28	284.12	1503400000	110720000	4809600	8258500
	8720700	2873600	57220	1648500	481040000	23144000	1087700	311310
	286990000	85448000	183180	823500	97171000	993570	68767	1416700
	60862000	4022100	9245.7	172200	215310	120350	1087.4	3785.8
	2921200	712560	12447	259370	4899900	488620	28410	19043
	63935000	1836200	5520.3	98371	36620000	10503000	35874	1025400
	10577000	1545600	56074	125780	75235000	2380300	87926	323490
	40253000	10111000	150360	741740	1840600000	219100000	213290	778730
	356450000	38097000	129400	1830200	79974000000	653840000	10845000	16487000
	73834000000	241530000	475680	12723000	166490000	3439800	869.33	67167
	165390000	422110	19591	13321	123040000	11964000	313860	1306700
	1572000	93663	885.38	4735.5	102190000	5201400	101030	4708400
	4100600000	670670000	8349300	14513000	174740000	519880	8673.8	111400
	3605400	916710	26179	20074	1964200	642510	29961	46203
	10827000000	870580000	113170000	3279800	6955600000	275430000	1371400	435800
	3701500	352190	27519	5918.3	28903000	2289000	6892.7	4188.7
	321830000	5591200	36726	152820	2992300	653380	190910	282790
	271160000	6565500	132730	360470	2682100	257780	42196	109410
	10666000	603450	945.24	1962.3	54304000	4918200	2751	36175
	99619000	20120000	1419600	4463900	3719600000	694460000	166740	2525800
	309110	61708	2756.5	1787.2	307080000	5829300	121710	226810
	4056200	1635800	15386	173570	1966100000	241460000	6572800	22252000
	5648700	620910	2622.5	41953	140870000	1246900	19032	38029
	14025000	5288300	12433	29716	140860000	2644300	315970	51805
	531300000	93007000	3372300	5615000	8416600	1448900	20046	24880
	439610	112530	7007.9	1398.8	11422000	2797300	38147	123160
	921300000	314340000	13882000	5034300	406130	19484	1715.9	759.14
	2270000	57647	5091.6	8649.4	1620500000	164760000	431330	2716600
	146980000	29853000	486390	87102	159460000	9191500	1148600	2399600
	560320000	111470000	984830	4290000	7937600	778130	40120	15288
	197030000	7872700	51000	297120	10630000000	161840000	353530	797790
	492530	47891	3874.9	4663.4	2606700000	354240000	1336600	8489900
	58868000000	152560000	3895800	4655800	57757000	2015000	65486	455990
	32405000	1232900	72277	56302	3891200000	103440000	1995900	15344000
	1593900000	1064900	80697	962760	4597800000	318330000	1288400	6822200
	34119000000	5704700000	490370000	1800700000	4529600	223930	8647.4	160590
	7440000	535920	11713	43943	33851000	226600	191190	524580
	40959000000	59658000	2500200	5114000	9802600	113350	6474	2891.5
	2151500	348120	8760.2	35818	84675000	7910400	16633	17183
	6954100	304620	2853.3	13640	10191000	3066500	22703	54029
	5414400	711350	33016	82500
	8338400	586450	18197	92852
	2711500	195630	22688	100890
	63266000	5963800	39930	1521100
	153420000	8976700	2906	93150
	120930000	6633700	293510	733430
	68029000	540160	3053.9	43688
	16212000	329920	40085	9901
	1232100	66730	2520.5	29611
	42740000	2699300	61258	13191
	5145600000	112290000	1265900	703090
	36616000000	129620000	85078	7290200
	4706900	1269700	47738	243990
	51991000000	1159200000	27263000	38457000
	537310000	96564000	630920	5104100
	303950	157820	9638.6	20601
	44176000	14478000	83114	439860
	1276700000	557570000	2133900	6421800
	4021600000	123970000	2238800	10070000
	24076	1890.4	74.673	389.01
	36634000	2920900	96307	516350
	656390000000000

## Sheet: trio cases
	F-C-M(CPI values of 1442 Trio case)				F-C(CPI values of 1442 duo cases)				M-C(CPI values of 1442 duo cases)
Trio cases	25A	20A	ID	SINOFILER	25A	20A	ID	SINOFILER	25A	20A	ID	SINOFILER
	353730000000	10636000000	839370	77171000	140280000	61192000	30050	3162300	805720000	4813400	69741	242180
	9293500000000	229960000000	641140000	771630000	142810000	56541000	920970	1108400	2713300	130260	8570.8	2636.4
	1422200000000	1629300000	3683800	733620	378330000	866850	15679	6244.9	67888000	2482900	97278	2247500
	16663000000	933420000	4507500	33433000	990700	70457	3892.7	9049.1	33656000	664040	14692	81410
	97733000000	2034900000	7026200	3156300	1177200	29145	805.11	934.6	120550	26204	2476.2	4915.2
	412770000000000	2032500000000	9387800000	150830000000	2079500000000	1279800000000	109400000	1068100000	2013500000	2881900	41415	186040
	879250000000	2263900000	2155100	31257000	459730000	5826800	44374	201710	510900000000	206500000	791770	21151000
	617140000000	269740000	1846400	12365000	828150000	1256200	48190	79090	4474200000	48488000	418800	2756300
	14989000000	1036900000	26453000	29657000	603870	240760	28212	17265	78654	16794	185.04	1178.3
	332610000	3838900	120240	251180	1212300	19132	585.05	901.02	174170000	3994400	80757	198920
	5056200000	32177000	76019	654640	24779	417.2	2016.6	8006100000	69914000	7153000	8809300	1856900
	4.765e+15	79734000000000	457400000000	2122700000000	18122000000	531020000	1111100000	746500000	18650000	13721	414260	321450
	966040000	69871000	391770	4720300	293540	28352	1271.8	5260.2	644070000	18598000	28153	533410
	108640000000000	11341000000	57735000	111090000	50845000000	42461000	891960	3612700	194000000	86403000	2644800	33207000
	61549000000	2151700000	5420500	75488000	16823000	2155700	43444	302510	1863100000	192730000	4049600	55830000
	421690000000	1146100000	12052000	15892000	410840000	7252000	334490	341910	18991000000	56303000	583800	2032200
	10927000000000	255220000000	2070400000	1733800000	5345600000	110730000	2958900	7848100	1033800000	61955000	293810	1925700
	24490000000	5313900000	114950000	85077000	181750000	4744200	332470	303830	159500000	12757000	415720	1006700
	199830000000000	6301600000000	13949000000	83493000000	529930000000	56567000000	212550000	1104400000	16877000	1223500	20951	155630
	17431000000	525970000	626060	8167600	999720	120660	2071.7	6322.2	64287000	5958900	133550	1767900
	2183300000000	23021000000	15819000	160340000	14289000	942020	10357	50422	854640000	34611000	79404	66044
	3694700000000	89369000000	20420000	402720000	329990000	31928000	66583	1386200	11174000	1012900	189170	42455
	5035900000000	9258400000	2931800	47500000	555230000	4083100	19277	167590	65011000	807730	8744.5	39431
	79573000000	1715100000	21024000	127940000	12131000	990230	126190	131810	395880	16232	460.98	2215
	3103000000000	43787000000	77700000	404780000	476730000	12329000	227440	203380	12740000	895540	60615	93043
	1556800000000	54306000000	321290000	139660000	361220000	78782000	3241800	3023800	22703000000	1483800000	16457000	88735000
	1581200000000	33275000000	161910000	525710000	18667000	2630500	54040	193640	482470000	3746500	108170	32604
	6298200000	58990000	78161	1060800	698810	38929	367.18	1755.2	209810000	5714400	25526	260150
	330000000000	22813000000	168160000	506050000	42374000	13519000	797180	599760	696800000	17913000	312160	430270
	205090000000	740820000	109500	52621000	43740000	975960	1036.6	124540	4226600000	138650000	9869500	14851000
	675870000000	2765100000	25800000	118630000	33931000	1110500	165790	238910	2167800	221690	4981.3	9671
	342900000000	18191000000	106860000	697070000	3515100	505300	47496	194200	916460000	22560000	111260	290270
	6334400000	540850000	879320	13579000	652370	190870	1188	27726	30657000	1343000	60569	34226
	3711500000000	139350000000	51540000	7622600000	63173000	9164000	24684	681180	456960000	24797000	1223000	933040
	8460700000	300200000	1007400	6632000	198660	56392	918.15	16233	752020000	9401200	474980	323700
	410810000000	37509000000	214820000	685170000	145000000	19944000	378410	2418300	16138000	197580	8256.1	51924
	14015000000	120750000	145290	2099200	247390	34104	656.55	409.95	350380000000	4463900000	105180000	16852000
	9995500000000	53941000000	221830000	2927600000	3169900000	40246000	1179500	13042000	50160000	4927000	241580	73403
	19810000000000	118700000000	764510000	4880600000	75253000	14528000	557610	1779900	13022000	135060	2313	4062.1
	504810000	21257000	112320	1429200	6444700	259510	2872.3	73107	175510000	3893100	63968	31290
	2351900000000	9088000000	96730	39071000	213890000	6612000	1126	177320	20393000	193040	4252.6	15982
	3005500000000	14798000000	9655900	166300000	822640000	16201000	42287	364150	4884800000	325080000	7189900	14367000
	119840000000000	5072500000000	275900000	31156000000	4292300000	1203600000	1047400	29570000	10692000	451200	27378	22812
	15141000000000	384750000000	81495000	2157700000	347080000	141110000	478220	5709000	1135200	41648	1143.5	3271.3
	270780000000000	845900000000	1046900000	10424000000	61900000000	738800000	5162200	55006000	6108800	830150	112320	167880
	1.9397e+15	3625500000000	4531600000	15361000000	23220000000	342710000	3471900	7728900	1772400000	28249000	289380	862110
	718310000000	20357000000	52615000	523650000	22749000	4754500	49153	244600	2290900	329450	6849.7	16372
	1192100000000	16301000000	40365000	7132000	425850000	20553000	282540	50323	325820000	5524400	268190	2058800
	1800600000000	29062000000	10521000	292590000	718210000	10487000	15756	297380	666410000	7536100	12207	54935
	395220000000	20122000000	109290000	771080000	95350000	19418000	1687400	2784900	3308800000	20810000	16103	24570
	33017000000	4530300000	11571000	74349000	2754800	911220	18619	46643	135240000	25243000	139710	2131800
	106000000000	8503600000	10750000	46800000	189950000	27306000	552290	601130	19216000000	471880000	92382	562200
	1891200000	7207900	22649	145340	333100000	17141000	59744	268520	26092000	991280	82676	209060
	41208000000000	11062000000	48249000	74543000	29857000000	32061000	127050	331910	317110000	8752000	36174	111970
	2736900000	291330000	524840	6266500	49797	42405	1222.3	7297.2	900600	109650	4259.5	8511.3
	17222000000000	355860000000	1030600000	2172300000	7882400000	452720000	10489000	50591000	26234000	2716500	41691	717280
	178530000000	2470900000	3993700	44031000	71732000	1111700	14375	79243	271200000	4810000	139380	293780
	327110000000	7650700000	19747000	64117000	12765000	1008600	20078	55684	12170000	1240700	165540	560840
	711520000000000	243140000000	1228700000	3312600000	32249000000	150450000	7904200	5898800	236070	6341.4	727.16	1443.4
	73163000000	2481200000	24775000	102810000	12439000	1687400	67395	230260	6112100	184860	10111	45419
	7312400000	291610000	3658700	23999000	7356700	4694100	117790	772630	7314300000	335300000	5792600	18998000
	76868000000000	310360000000	786840000	581400000	9973400000	180560000	1334400	1606000	47145000	20073000	438710	319360
	106780000000	1023800000	3760200	14784000	57030000	3009200	49037	102890	32467000	838550	1283.9	15330
	660890000000	12395000000	3930600	42005000	107270000	23101000	58604	205650	7349000	232580	4114	6669.5
	384900000000000	1284100000000	4168400000	46541000000	16480000000	372220000	9666200	25245000	1373000000	37890000	928240	5541400
	9.2559e+15	248040000000	401720000	471260000	3324400000000	356350000	1154300	1504400	28975000	2331500	7200.5	111840
	27301000000000	122490000000	314890000	1487100000	4073900000	98862000	865790	6306200	771780000000	274500000	10102000	15337000
	1940800000000	125790000000	259930000	2299100000	65988000	14057000	229410	1014600	32038000	4932700	23310	357830
	399910000000	2877500000	9758500	79801000	18561000	2136800	115950	474090	5532400000	452850000	300530	21236000
	28679000000	223590000	1221100	8036900	2072700	240850	6599	43910	3369200000	8030500	31086	2259200
	2786900000000	46643000000	146840000	862380000	92217000	7899900	114240	584240	396470	4290.6	54.323	122.71
	17875000000	809670000	1658500	34561000	1675300	124420	4077.7	42487	19815000	2554300	39454	12570
	20904000000000	261450000000	16704000	16323000	12795000000	433640000	170650	176390	48704000	3060200	15572	1738600
	121620000000	2066000000	158010	69587000	271350000	3907700	2390.9	526480	16998000	423790	2728.4	51701
	7349600000	280790000	1213400	1841300	10185000	1003200	34683	38067	29214000	2164700	131180	449800
	17471000000	407080000	1709900	1909600	528090	74373	1108.3	2475.5	28606000	2376600	49531	423460
	21230000000000	1126800000000	1535700000	48345000000	19890000000	1100400000	11997000	310930000	15236000	407220	3535.9	74156
	544800000000000	22989000000000	73145000000	140880000000	64951000000	5226300000	158180000	336530000	3541100	40540	704.02	11778
	597470000000	15753000000	21529000	106850000	211050000	10186000	25178	450180	619750000	10136000	95343	489710
	184990000000000	861080000000	288750000	6553000000	120850000000	2250100000	3621800	11297000	3998000	1547700	34852	59162
	1285400000000	12664000000	10849000	50838000	196160000	10454000	143290	279780	105460000	14848000	562220	1939700
	318940000000	12080000000	6800900	24696000	130460000	25617000	110420	209480	13791000	403560	19713	49232
	105610000000000	3064900000000	612300000	4770400000	2757700000	414890000	1326200	2329300	1778500	88730	6042.3	4957.7
	446280000000000	86059000000	96464000	2203800000	237410000000	361280000	1916100	31581000	292680	162240	12910	48985
	1052600000000	46950000000	189270000	1377900000	187210000	40790000	2651300	345990	5550600000	190300000	2145000	631600
	28597000000	211490000	660660	5982800	38841000	8687200	30316	98297	55116000	10665000	56761	1142700
	523640000000000	2768200000000	50280000	25132000000	27091000000	565710000	82201	20544000	97057000000	657790000	5470900	63201000
	1480800000000	13203000000	7742300	16755000	90660000	3841800	12570	26595	214640000	4520200	78578	15122
	5219200000	133060000	805900	6462200	755820	99365	9629.2	25353	225080000	8208400	50663	120640
	567410000000000	24723000000000	25489000000	30219000000	13451000000	3664500000	30224000	25914000	9996600	1054300	27281	25550
	760370000000	23154000000	3373600	296460000	11090000	3117100	3633.3	319290	18271000	6306800	108940	416520
	76290000000000	1108900000000	4934400000	18863000000	448980000	51006000	1271900	4862200	6031300	443650	53013	3780.9
	1930200000000	49893000000	6114300	982420000	408050000	30392000	36570	3941500	6616500000	1487300000	73810000	124050000
	484280000000	1880600000	67798000	202680000	157440000	3413800	371030	802170	1581600000	75232000	669010	2072100
	20134000000000	441790000000	21120000	49611000	89724000	7572000	7597.5	13612	82199000	10066000	210040	1820000
	169390000000	24726000000	75178000	157050000	60400000	11946000	145280	398620	4829500	236640	2409.4	38516
	32074000000000	1163200000000	3020300000	11385000000	3798200000	317850000	1964500	13311000	3504600	75059	1840.2	2407.1
	473800000000	10192000000	62852000	53220000	1003800000	129570000	5176600	5412400	4800000	474670	13938	91213
	176420000000	13774000000	81347000	22052000	13184000	1333400	126000	94552	104190000	28268000	117160	1477800
	3269200000000	22260000000	329590000	81332000	98843000	4617000	1093800	134950	6192000000	3604600000	74630000	35310000
	34244000000000	1154100000000	1020400000	18405000000	203030000	27367000	96785	34916	10663000000	51880000	98062	1654200
	3473500000000	24252000000	286470000	46521000	84368000	3186300	85877	19911	1391600	49634	1089.3	584.46
	166210000000	16323000000	79435000	1188600000	5015900	3873400	135950	1518300	5216400000000	31567000000	5907000	24394000
	21191000000	250360000	5773500	7573700	60401000	696730	18520	52502	33877000	195390	950.75	3210.9
	7150800000000	17770000000	24891000	1408700000	136000000000	1074200000	9375600	159350000	5416500000	38552000	3687800	2070800
	5362900000	55609000	315950	1010500	11746000	562090	12492	40856	42146000000	4746900000	2000400	370570000
	109940000000000	204700000000	978420000	9873400000	20199000000	601590000	4829500	56727000	3284400000	1050800000	7060100	36343000
	224340000000000	114770000000	566150000	3108900000	1733600000	7043100	266200	1047900	909500000	2365500	2697800	14302000
	264300000000000	311370000000	168070000	2798900000	4860800000	91625000	791320	868140	348170	148590	21945	7340.7
	31786000000	1393000000	7937800	14868000	68587000	3440700	67377	146900	219130000	15465000	739120	69205
	48317000000	221610000	788660	11109000	16431000	602910	11334	38612	467030000	15592000	29818	81668
	2742600000000	124330000000	174260000	47387000	1077000000	87949000	986140	536330	1398900000	6386500	74846	132380
	339750000000	23050000	157270	378850	40472000	40650	2157.7	1820.9	543200000000	75275000000	1738100	167340000
	19403000000	217910000	2461600	6172400	577700	26276	2707.6	5571	1895600000000	19985000000	1209600000	2242500000
	229060000000	3513600000	879050	9968100	8709300	632150	2530.5	14347	98691000	7247400	428360	2982800
	265910000000	7958200000	420810	154960000	10119000	2795400	2365	372950	82864000	5217500	155080	386980
	18676000000000	742620000000	179980000	675260000	1423600000	248250000	240660	902910	21052000	4302200	63604	477260
	338040000000	13653000000	3982200	46367000	744630000	164200000	191570	5859300	37052000000	5464100000	493920	1984200
	13288000000	1186000000	10547000	31757000	185390	26919	2543.7	11079	1956500000	213620000	3228800	1710400
	453160000000	2737700000	2609100	12779000	11998000	289940	4421.1	10130	145580000	1180300	250100	57294
	499370000000000	4550700000000	8075100000	97526000000	2423300000	353320000	3456800	30289000	136210000	173350	13041	17756
	4920000000000	14289000000	40043000	60544000	105030000	1504500	44800	66981	634070	122410	11348	65970
	236350000000	8727600000	1672600	8323400	2433200	572610	1755.8	4368.7	1467300000	30523000	672060	3660400
	153370000000000	23395000000000	1565900000	19737000000	11308000000	9240700000	5771500	57652000	212650000	4091700	1082700	203730
	14884000000000	155060000000	29806000	788210000	976980000	39754000	110220	302820	1556700000000	463850000	8480500	16304000
	1860100000	12363000	161670	175570	408670	21730	1527.1	2057.3	120070000	10397000	104810	846110
	4.2038e+15	9567800000000	6163500000	149360000000	343860000000	6261000000	16133000	390940000	18150000	1006100	4391.4	16310
	7.7429e+18	236180000000000	47566000000	3275000000000	2724000000000	13294000000	42839000	1474800000	4844500000	235690000	9759400	86267000
	131200000000	3053700000	5261600	38579000	8616900	1834500	12643	41938	1820200000	90696000	4055700	3669000
	7709400000000	7523800000	8344200	51979000	1199700000	5969200	39916	329900	39525000	1898400	30940	167800
	3507200000	7405800	62262	422110	127650	1827.7	74.35	211.97	10264000	6624200	1367700	209950
	113430000000000	201840000000	21441000	3750900000	21222000000	124140000	150850	7458300	7726100	2126900	42490	300490
	24169000000	911270000	3800600	44641000	23214000	3518600	152560	447980	3041300	425620	33542	58390
	14807000000	272190000	1040900	28882000	1303600	791780	48448	421300	23287000	750070	4344.7	20501
	2749000000000	63704000000	59139000	14175000	227990000	4858800	46872	10390	1077200	19380	3468.1	952.43
	6389700000000	79710000000	261090000	486550000	390900000	19031000	498700	464670	116250	32045	2627.2	7476.7
	226680000000	8574800000	12035000	94970000	139580000	7860700	74670	389440	24435000	5135100	11664	405230
	21095000000000	625390000000	162550000	13891000	8233300000	1628400000	2862100	284170	137960	11795	466.59	459.52
	21123000000	201080000	1106500	1328600	260920	11250	657.85	594.67	1913300	255250	7563	20980
	5118200000000	107270000000	133980000	447090000	455480000	22255000	287530	630120	2194900	153350	15911	10912
	1581800000	53865000	825640	4477600	1472800	54543	2899.6	3931.3	275390000	10249000	163520	193450
	3.7031e+15	362100000000	86290000	8642900000	163140000000	145910000	169210	20149000	940300000	317580000	8134500	1649300
	13029000000000	1655400000	2790400	14857000	3016100000	1532900	41342	72274	228540000	49677000	6053700	4595200
	2144900000000	1843900000	23228000	352530000	770660000	1969900	64203	243610	160230	38283	1552.9	2913.1
	13622000000000	173790000000	991380000	145730000	335480000	39147000	1786500	189910	13048000000	1157700000	47649000	4588400
	112500000000	7883100000	38077000	184590000	116620000	22770000	172270	835130	311110000	13066000	39280	274680
	110000000000	678250000	3063300	53006000	8597700	331440	15562	84395	2087000	124200	16406	9212.3
	455800000000	29013000000	75334000	43098000	13344000	6412000	133190	65888	466610000000	51821000	2423700	4807200
	1.9576e+16	198230000000000	1354200000000	4761500000000	151540000000	13193000000	349830000	464190000	18250000	9902500	129840	2368800
	13853000000000	667970000000	291140000	4779200000	397630000	230080000	802250	3292400	1272300	47356	3418.4	5124
	75963000000	1311400000	6271400	95674000	76887000	5309400	34402	513470	290840000	35593000	501450	80183
	106080000000	3087300000	2460800	49429000	3450900	344150	3867.1	88159	183700000	16086000	1596600	596630
	13576000000	313830000	1251400	6191300	977360	173040	5409.3	20383	46204000000	835770000	16137000	9559700
	5484900000000	12736000000	52007000	142240000	142440000	5291800	172870	296380	158600000	188160	4523.7	26986
	22728000000000	50465000000	147870000	9607100	31886000000	464330000	5442400	353580	3118200000	75642000	10871	624460
	10962000000000	88245000000	661250000	2452300000	1544000000	97080000	6147100	25723000	2558600	447730	6713.6	47858
	20522000000	619230000	9381500	2581700	199700	59325	14381	3957.3	6575000000	5936000	177640	297430
	4812700000000	18896000000	165530000	508170000	1131700000	22529000	789390	795740	170390000	86930000	101910	4472100
	5492600000	555090000	2431200	8887200	1168400	244730	2143.8	15673	46354000	97598	681.32	1906.6
	270980000000	1427800000	1308200	5348700	191430000	3697200	24430	49945	1046800	574580	12608	41351
	160980000000	2545300000	1119600	13044000	245610000	2906400	20454	119160	141170000	2090800	52991	177890
	5066000000000	6164400000	14259000	227940000	846460000	8239900	99075	395940	23472000000	323280000	4403700	5543800
	5611800000000	39086000000	219810000	1191800000	206710000	8388400	389310	1282600	6879300	90821	2136.3	6156.9
	1556900000000	35919000	152880	435070	59953000	10436	710.66	505.62	1302100	113840	3373.9	6587.8
	9555100000000	34506000000	55914000	44848000	6203500000	44805000	340360	403190	17471000	472000	4673.4	38987
	1575700000	61510000	286930	1723400	302580	23623	1763.1	3583.5	276390000	7372300	121590	305860
	51663000000000	368820000000	3114900000	19404000000	3747100000	44260000	1718400	13854000	78990000	2923600	116250	302790
	114260000000	420940000	5296300	12892000	4897700	288680	29058	35367	32989000	2995700	48210	103420
	3076300000000	150150000000	100830000	133990000	423870000	24138000	259350	160970	737650000	543140	19295	59763
	21894000000000	21140000000	90974000	508060000	4085800000	9020900	245800	869150	485000000000	5673500000	218270000	31997000
	2867400000000	122480000000	55189000	905780000	2055300000	139380000	297140	10338000	9722800	894210	9773.3	38328
	542520000	27037000	43384	117600	887930	88502	2272.1	1930.4	941060000	32046000	137570	108210
	3742000000000	41829000000	97937000	606400000	54444000	9737500	87899	1129300	24287000000	1263900000	22727000	5474700
	306890000000	8801700000	34503000	55729000	124380000	24012000	375810	399370	7330300000	13359000	220970	257860
	13185000000000	27368000000	75664000	24795000	2934700000	20182000	427190	146270	164780000	2831600	33329	681370
	118040000000000	640470000000	20511000	430460000	675220000	17412000	8921.6	93619	198540000	6298500	215000	283040
	309530000	47179000	33948	344700	370320	100650	362.9	2074.6	213770000	3380800	46556	275130
	545050000000	5030900000	3491000	41863000	85733000	3584400	39796	149570	1738200	123330	5348.1	13682
	140500000000000	3173400000000	4976500000	17297000000	2880200000	520440000	7497900	14225000	16490000	600500	46017	87822
	59971000000000	358450000000	78716000000	87710000	1526100000	72975000	1895100	364460	1423600	28542	524.86	7520.1
	545970000000	28557000000	70098000	780070000	2475900000	59590000	487800	3801100	844450000	32206000	618710	230290
	1880500000	133130000	2621400	6759900	62182000	970090	57650	70607	122330000	3620000	15313	129210
	1149800000	87000000	469960	1604600	1229500	256030	12706	21354	860130000	24421000	298630	1305600
	2599700000	184060000	17195	6074200	1120900	317440	189.15	33410	215630000	8623100	8006.3	154520
	7199900000	670800000	914190	17255000	16563000	3233700	70512	665440	746550000	4724100	281450	293190
	1316500000000	28117000000	2478300	686420000	216220000	18034000	10809	931080	771130	94396	3057.6	4506.6
	2448200000	349520000	1344500	9362200	412120	108360	6669.4	11610	39157000	4041900	47208	243130
	1.69514e+15	41999000000	86504000	70434000	29735000000	58939000	485590	182740	34190000000	114290000	338200	4685500
	3128800000000	50299000000	15509000	108300000	274930000	26799000	16802	230810	135570000	6050100	101910	369040
	5758800000000	1286700000	1815500	6338100	1575300000	3100300	17498	76581	1592500	131270	1497.7	10179
	235260000000	4958500000	19969000	122410000	222080000	16945000	335020	1508800	1770900000	153220000	1936600	20215000
	15887000000000	303310000000	646910000	201810000	6392600000	488180000	5144300	3257700	5043800000	687040000	669150	46239000
	172530000000000	1045800000000	3561400000	3586100000	26331000000	638420000	14943000	35027000	1839300000	31350000	8031.5	964630
	198180000000	33015000000	696180000	3962500000	7961000	7686900	2338100	4568400	2666400000	74985000	136540	114070
	201040000000	3649400000	1156100	1257900	12141000	1203500	2592.5	2607.5	404450000	1424900	31458	139120
	158490000000	1088500000	27545000	91801000	583700000	3792800	390600	609000	1793300000	175650000	3734900	3734900
	55386000000	515340000	380330	5480700	10880000	404930	4781.5	17226	129800000	1605900	41184	74201
	3968900000000	28928000000	15411000	62509000	97406000	3755800	29676	70379	5299200	517580	54223	153720
	39877000000000	1050500000000	2691400000	6432700000	393910000	16751000	686670	1641200	84458000	15750000	212390	296980
	1309100000000	13542000000	21444000	58232000	10587000000	283860000	7191900	6704500	131380000	3555900	294170	576920
	20405000000000	254230000000	240140000	798840000	651370000	64923000	981210	1218100	1185300	25167	1166.2	6114.4
	26540000000000	15966000000	23880000	35288000	1368900000	3294000	78828	58244	6249000	756000	8377.3	155570
	3797700000000	43788000000	26500000	11574000	469260000	9919700	96051	20976	14492000	210840	2280.7	3944
	307720000	8333900	257980	1387400	56813	12309	3047.4	8948.7	3420100000	18871000	210750	648420
	4198200000000	7565700000	417630	6854200	926550000	6725500	4694.6	33466	109860000	12991000	6681.3	23551
	1120300000000	5076300000	8371400	52677000	1515700000	25852000	200160	1742500	8660800	1255800	14780	60419
	5815000000000	13086000000	43151000	9638300	434460000	7821800	206330	65463	2385400000	128220000	1979020	1054600
	3858200000000	128380000000	248190000	392840000	1453900000	96757000	927020	1732500	306490000	18496000	801930	977250
	150720000000	209450000	875670	13868000	3209700	64777	1517.7	12018	858960000000	35188000000	1969000000	200860000
	107930000000	104770000	196530	888830	451540000	876640	3647.9	9323.2	2479700000	44767000	620340	710690
	378070000	75106000	205600	2834600	377890	291820	3632.1	25037	95667	2535	202.5	299.95
	1334800000000	15386000000	46595000	187670000	409860000	24481000	593090	1990700	95055000	2945300	18554	155190
	1822700000000	80677000000	47459000	615520000	31821000	22536000	212110	1375500	119840000	14665000	614200	57392
	123320000000	9643200000	72048000	477820000	488100	206450	24680	53744	1795900	149720	1514.4	12114
	3351600000	46602000	32803	841000	2333600	262280	1158.3	18614	2884500000	1671200	7430.5	24964
	2715500000000	47646000000	431700000	536910000	221740000	35587000	1186900	3208100	7695900000	735790000	6454600	53975000
	150470000000	1107100000	707710	13918000	31552000	464300	4748.7	38442	4153100	94000	3526.6	8430
	423040000000	4681100000	56884000	76770000	55194000	4450200	143780	475500	6442600	1361100	6347	201310
	98698000000000	40065000000	86656000	892610000	7811500000	12684000	109740	1130300	51897000	384830	3566.5	19991
	24667000000000	1541200000000	3159300000	40315000000	1231200000	355010000	11644000	93136000	125750000	42094000	111600	3192800
	1123200000000	14873000000	25328000	521780000	535720000	28375000	386580	1366900	3811200	1102600	41221	150040
	3452100000000	45224000000	209220000	68405000	190430000	7741200	372310	52627	3740300	129890	8716.2	9314.8
	83727000000	774740000	7076300	1681000	41772000	4926800	272350	41797	11779000	1142900	5793.5	49754
	5915600000000	7861000000	44151000	9889500	137710000	2291600	98718	22112	20950000000	407880000	2936800	1046400
	608540000000000	6709000000000	7317000000	1354000000	16043000000	1414900000	1792900	6142600	35480000	419950	1162.6	9578.2
	5599900000000	69155000000	158550000	50653000	58887000	3197800	117300	37476	1714600	138360	6730.7	7030.3
	470030000000	29799000000	7141200	381540000	4604200	1375400	5273.8	1408900	36626000	3061700	189520	378760
	19951000000000	21343000000	58530000	197300000	964140000	8251400	207810	610230	22751000000	47699000	129910	3254100
	187470000000	1061500000	5139500	8636500	788640000	11428000	380960	466270	80165000	19351000	161490	5019200
	5442200000000	140100000000	318450000	825220000	497420000	44016000	1600800	1037700	5534800000	203570000	2422300	2678100
	187650000000000	781590000000	6293600000	44708000000	167080000000	3046000000	87634000	350270000	467530000	95354000	2130400	4016000
	70981000000000	79213000000	643380000	903770000	50115000000	143130000	16199000	9481200	1561600000	7990600	113210	212360
	2353900000000	22535000000	166110000	43517000	254080000	9729900	672660	244830	214410000	16037000	12598	15651000
	1964000000000	27217000000	139060000	234910000	332610000	30403000	648230	392180	9406400000	20413000	99376	3188300
	1660900000000	66199000000	24428000	1632900000	280640000	89484000	264160	34684000	14996000	1618500	181440	17421
	2502000000000	107850000000	186960000	2277200000	913600000	180090000	4995400	13717000	293690000	219650	14124	18397
	207010000000	4074200000	18257000	25845000	7583400	358190	8982.3	8772.7	1825400	109480	14982	116510
	53896000000000	732190000000	361320000	12567000000	6532000000	709920000	2802700	13099000	1277900000	8788800	150510	236780
	26825000000	566810000	6054700	8217100	6458100	2183400	36283	62205	387670	187160	3354.5	40106
	1083300000000	29272000000	67618000	1279400000	15810000	2850200	105340	563320	392890	4698.2	101.19	259.56
	33243000000	618360000	3215800	30297000	14621000	1132900	47134	111020	1636300	390940	5773.6	35136
	42763000000000	117700000000	115790000	32700000	4024400000	88617000	835120	177560	39619000000	283860000	77254	89803
	124320000000	2903500000	19164000	72915000	80906000	7558500	387140	498610	519110000	8931400	14198	1913900
	48112000000	1218500000	16571000	26006000	5219800	345440	19599	58981	24304000000	4396000000	85272000	319280000
	276470000000	1383000000	39289000	125680000	21301000	640250	66258	116360	7388100	144830	6853.1	32775
	96543000000	875290000	4509400	67020000	1896500	132950	3742.6	56184	1548900	31970	1567.6	707.18
	45509000000000	8688600000000	3612700000	699370000	42480000000	4238400000	5708900	1340200	171420	23594	494	1806.3
	324410000000	749480000	249800	10038000	18751000	504670	2371.2	27036	627640000	27386000	1050000	5366300
	3471500000000	20939000000	53623000	299430000	53631000	1263300	22955	64092	23826000000	3081200000	27117000	190500000
	26637000000	92249000	92784	1279200	3292100	182420	2935.7	10118	131940000	57357000	1498300	4703100
	19001000000	887550000	309610	50751000	302440	111870	630.8	64814	255590000	16794000	973330	378380
	36847000000000	2141500000000	1452200000	5552300000	86759000000	5609800000	24646000	43422000	1994100000	45255000	2913200	1912100
	1347900000	91423000	338640	2696400	562750	152680	9048.6	6685.7	12305000	498910	72887	67313
	81607000000000	6921400000000	117440000	129470000	35269000000	25668000000	1873500	3325500	175360000	313050	2035.9	6405.4
	6212000000000	18461000000	333360000	59416000	1118600000	20104000	773440	469250	12557000	2337500	35311	384640
	1888700000	14582000	145690	2363200	112440	9556.5	542.64	2346.7	907970000	433850000	7152700	13176000
	3.3283e+15	33276000000000	1694400000	1509400000	90418000000	4661600000	3797800	3127400	4031700	31969	4620.4	12529
	1328100000000	2310700000	65618	118870000	1401600000	19306000	2154.9	975960	8260700000	2662900000	111840000	264630000
	8640400000	60915000	621390	6588700	1805000	203600	5811.6	27784	59211000000	2058000000	84387000	925780000
	24173000000000	138490000000	598070000	167040000	18779000000	106490000	3679000	513770	10911000000	127350000	5642400	29712000
	12489000000000	80945000000	343340000	65334000	1035200000	9881000	670600	63803	2287300000000	12689000000	34222000	9945600000
	10453000000	234780000	249010	479600	34340000	1252300	10626	16668	20163000	1449100	52422	112040
	937900000000000	42497000000000	289580000000	969150000000	8305000000	1182100000	41183000	239050000	47335000	852720	32360	5181
	283430000000	9298100000	25744000	318780000	47431000	3375500	59017	925800	217140000	34165000	92164	6565200
	3741500000000	1318900000	2635200	29260000	746950000	3132000	66529	154390	76803000000000	18621000000	6068100	746610000
	131630000000000	1272700000000	880770000	707340000	1489900000	110460000	305770	322210	1129900	326900	2008.3	3761.9
	181580000000000	920010000000	91148000	555870000	11704000000	474420000	76231	382750	50179000	1994500	22544	118200
	11044000000000	2694700000	8859200	37367000	3979400000	7768000	50138	430860	4163200	1611200	37523	121620
	8338400000000	33641000000	45846000	1725200000	681130000	12965000	141350	2081800	223920	18756	447.2	4784.3
	139870000000	3495500000	23905000	104520000	200880000	3453000	188910	413000	1802900000	3097500	44317	71543
	66497000000	524150000	2849100	5392000	540320	17249	1500.1	1419.5	8801600	7331600	125930	566860
	2.1997e+15	59772000000000	157800000000	1454100000000	13662000000	577100000	1243900000	80707000	1732500	1892.4	3613.2	456780
	361520000000	1465100000	123800	35267000	11173000	276650	374.03	67155	7441700000	194550000	319700	6951900
	2345800000000	27585000000	159210	637990000	178780000000	816390000	376940	19029000	1135900000	104230000	314560	173320
	43582000000	7015300000	9806400	42320000	1747000	373850	8361.6	17332	28162000000	1723700000	65772000	24005000
	1.4061e+15	250660000000	504300000	4730100000	204140000000	522400	5119900	236610000	12553000	328950	220070	334560
	3963100000000	8552500000	95658000	69962000	186190000	2635100	155110	204190	25301000000	222200000	308060	2985700
	18638000000	890260000	245460	2213500	1218700	354940	681.81	10015	1176700000	83237000	691660	2627700
	9952300000000	1830700000	1250200	19119000	1761400000	3088900	8437.6	161760	14208000	723590	9273.1	119100
	164890000000	2861400000	10278000	71856000	35765000	1588400	22282	39888	3743800000	50208000	1090800	630420
	8281900000	165600000	676250	578950	7568300	1560800	6756.1	13406	1155300	334230	6683.8	65443
	408270000000	11083000000	119270000	140550000	15038000	1632900	140580	124720	41813000	800390	10208	49823
	6158800000000	79477000000	464650000	1267400000	3531900000	178570000	8230400	11390000	153190000	8445200	88642	225130
	5137600000	350820000	741640	335090	3665100	572290	9678.6	1023.4	107130000	7340200	198790	66243
	30665000000000	4377900000000	48717000	3172000000	12989000000	2148200000	283440	11794000	19182000	3594700	40661	3797.2
	13706000000000	9634000000	51880000	229950000	1588700000	4466900	30710	616850	1273700000	15013000	21017	694420
	2000700000000	10734000000	113400000	9465500	1048900000	11255000	625850	79402	36742000	6645600	17279	161050
	128330000000	6249600000	51345000	27842000	131740000	12746000	837810	454280	44532000000	56880000	95044	1147900
	62195000000	9930200	183630	1290000	13853000	13271	788.59	9647.9	96075000	8688700	206250	639680
	8611200000000	622830000000	94130000	877060000	9727900000	5628700000	13611000	51642000	1161400000	10442000	111860	1359100
	2.1542e+16	15187000000000	2101400000	106540000000	868150000000	1987500000	4400200	55775000	95956000000	4896800000	73512000	28175000
	6196700000000	427840000000	432150000	847920000	122060000	11939000	68164	83835	4226100000	8752400	316240	857520
	9924000000000	124120000000	1067400000	1669000000	1665200000	166620000	2440400	4480800	220030000	9805100	181370	289980
	195770000000	4139800000	6879300	176710000	9558100	882030	5862.8	150600	8728000	870320	28740	51491
	1.38e+15	11873000000000	3506100000	7842700000	538080000000	513450000	1350100	2184100	329020000	525720	38784	24053
	6687900000000	5944600000	59486000	470680000	72479000	493450	25667	406170	251300000	49702000	104070	384650
	1350000000000	8799100000	17221000	71069000	35499000	1776000	12412	26692	31598000000	165450000	2255100	335130
	28859000000	145470000	743920	4841100	11030000	60464	2473.6	26830	4255200000	63925000	4374000	6922500
	111340000000000	63779000000	10851000	519770000	8488900000	50146000	34125	654480	4895700000	67921000	382330	1468300
	32914000000000	4065200000000	14333000000	42970000000	461010000	356000000	20084000	60209000	74162000	1467800	70148	631550
	3.224e+15	881490000000	886230000	1759500000	910910000000	633940000	2549400	6345400	41329000	3193100	63065	980840
	172020000000	760350000	788350	6277000	328180000	5718500	17296	188830	5576100000	600410	6139	5546
	75041000000	6939400000	85481000	126720000	32564000	3410000	446340	86899	3617400	873230	54002	86899
	16371000000	1587600000	20290000	568490	694760	255590	29003	1220.4	1702400	58508	993.78	22486
	14501000000000	675030000000	9804600	84429000	32529000000	2966300000	172330	1484000	609070000	26605000	110440	357090
	95218000000	1076400000	17403000	14008000	2497600	112940	17928	11758	135920000	12558000	467240	160770
	12076000000	294000000	951480	7529900	13934000	730520	18914	93823	1181300000	91687000	251940	2485700
	273730000000	14569000000	12051000	2135700000	41143000	35036000	150350	8748800	7042000000	358170000	7844000	8831500
	2444900000	78720000	29005	1298900	320680	32490	113.98	4143.9	73421000000000	5124100000	15116000	4942900
	528890000000	24455000000	54945000	90102000	237490000	29699000	454620	437700	17256000	9773400	7694500	703370
	51454000000	24284000	84260	404070	10576000	79863	1108.4	1476.3	1378400	2661900	45199	65609
	147320000000	816970000	3764400	18895000	68853000	1527400	56301	177140	29091000000	2839900000	10037000	235130000
	166440000000	2838700000	1873200	5894000	543580000	78141000	412520	519530	10106000	1590700	41527	78862
	3806300000000	153750000000	224360000	857660000	25611000	4181100	68288	130520	1352200000	24239000	7328300	15959000
	7605200000000	9860600000	57207000	85105000	237150000	4919400	114160	169830	2533200	74655	782.77	1436.4
	293140000000	11896000000	61862000	277430000	1428500	927530	38586	159960	2331500000	9529300	53058	37674
	98146000000	6910100000	6749400	66784000	2763200	667020	1937.4	25786	677410000	23415000	515830	2597500
	2.6646e+16	11385000000000	12209000000	60757000000	101290000000	346220000	5940600	14781000	517250	73242	4735.3	54590
	35385000000000	85765000000	263560000	35471000	10546000000	173050000	1490100	284860	13344000	7240600	49938	318800
	8401900000000	58519000000	30133000	599790000	941080000	23615000	194560	146430	25065000	2430900	71544	25886
	508860000	2621700	42906	145910	20614	1699.3	126.85	699.38	1008000000	81111000	490910	747110
	3288400000000	36255000000	182660000	791670000	2801600000	88666000	3573800	9708900	283800000	2890000	105620	566300
	487140000	36095000	356780	2280700	59728	35405	1647.3	7617.1	2252700000000	99341000000	368350000	724480000
	6493600000000	88514000000	20995000	250780000	840380000	183280000	324900	2604000	50810000000	94945000	1546600	5766900
	63628000000	281810000	495520	2416300	385960	8165.1	186.11	1120.2	5274700000	290710000	3629800	347890
	64645000000	3799100000	9382100	55044000	10181000	1038200	26654	72275	2636500	69023	7571.7	2148.3
	987740000000	12053000000	37845000	89137000	76446000	4810400	120830	284600	3797600000	52919000	397430	145230
	15784000000000	407550000000	741720000	5844700000	130390000	23086000	597720	4524500	34512000000000	3656900000	14076000	950950
	267440000000	9402400000	2451700	20067000	147220000	7765500	32398	66292	2093700000	143040000	11768000	3064700
	3227800000	35960000	497570	1652500	28431000	2533900	146270	15352	35298000000	5118000000	606230000	24422000
	3936000000000	55297000000	58206000	454870000	31028000	1448200	12195	62588	5832700	1645300	16216	72442
	264810000000	2136500000	10371000	8287400	55748000	1460600	56719	22663	2182900000	15901000	172380	1844200
	14978000000	3436700000	21319000	23293000	299540	231310	22958	11716	9996000000	229300000	2949600	1933300
	635540000000	9163200000	107940000	406530000	298900000	16400000	887380	2910600	86792000000	1743300000	20006000	77046000
	3725600000000	9259400000	87533000	10463000	1267900000	19557000	328450	40762	184910000	34014000	16832	937450
	140860000000	5861300000	30925000	331610000	7383700	1963600	165770	444380	77314000	3333100	170690	6404800
	597620000000	23137000000	139070000	192850000	75624000	5366000	516030	262770	56864000	2959400	34171	122220
	55419000000	2885000000	55209000	28797000	27711000	3301700	119750	148160	2215200000	313670000	2381900	24758000
	373170000000	13170000000	38698000	497030000	49397000	10295000	121010	388540	171900000	1040600	11181	39273
	4876900000000	34126000000	31843000	538930000	251120000	9061600	33821	466180	9259500	1273600	32739	35683
	165720000000000	351150000000	125610000	589670000	1583800000	34346000	134260	461390	23730000	2564500	166770	186260
	159170000000	2665500000	2250200	40244000	558800000	31223000	60623	1618400	242780000	19811000	51237	1640200
	5675800000	153560000	1265500	11131000	14852000	1575700	36723	120540	1350300000	20373000	393270	649060
	331440000000000	2679900000000	5110800000	16117000000	1875300000000	27910000000	172420000	405920000	567600000	81833000	1641800	1408800
	15791000000000	49656000000	91271000	95311000	2787300000	42110000	402330	378860	3413200000	92206000	32636000	22566000
	1133900000000	97757000000	135190000	1490700000	1991600000	264210000	2923000	16116000	79230000	6445900	89996	132140
	140370000000	8429900000	40277000	1961200	193500000	53631000	854410	46624	10153000	1399300	32823	68561
	2437500000000	443280000	2984900	11368000	166850000	485480	20259	65408	12289000000	22380000	50165	397180
	3537000000	235530000	1060000	2636800	2051000	444370	9117.6	11340	2185900000	19085000	27430	429130
	350410000000000	5834900000000	32173000000	336930000000	13811000000	2371800000	62872000	432400000	792680	435110	10303	11225
	4978900000000	81606000000	31352000	229280000	5039500000	67947000	417680	763610	111940000	11859000	1122300	920180
	2249900000000	81519000000	5376500	74123000	208810000	27468000	28986	199810	58075	7661.6	1030.6	5710.5
	4431800000000	24349000000	158860000	38641000	157410000	13837000	460640	164530	63131000	18297000	6126	895830
	588450000000	4537700000	12624000	21038000	174960000	6377600	68791	100530	28898000	333890	3165	74094
	337250000000	6720800000	8886300	110320000	76508000	6098700	32255	139420	109680000	11703000	115480	578570
	707320000000000	1240400000000	5706300000	5986600000	2358100000	22368000	1646400	1351300	29954000	8261200	27606	101340
	866750000000	6761600000	652050	129910000	81957000	1830300	1834.9	113690	334940	37293	525.03	1675.9
	13316000000	46118000	158360	15551000	1545600	85643	1510.5	23821	355400000	70652000	425260	2309900
	29150000000	264760000	1176900	24060000	591100	36346	1292.4	52845	627350000	149380000	840910	2258200
	81080000000	865360000	1978000	36442000	76512000	3266400	24191	896230	15681000000	1565400000	49436000	17539000
	5549200000000	43501000000	21560000	48636000	128350000	15276000	121140	136630	120130000	8889500	96209	102820
	8017200000	142830000	1139800	3393900	100960	6242	305.96	1341.1	1977500000	30799000	131550	2260400
	3018100000000	22328000000	279730000	32507000	2915000000	49763000	1197500	289790	680230000	42452000	443640	139830
	6664700000000	284520000000	1901700000	2759600000	248310000	55935000	1619900	2819900	21888000	14480000	503680	1712900
	7488900000	57629000	407620	1704800	4690900	144390	2455	10267	112570000	4528900	68162	91222
	109300000000	3414500000	24269000	53646000	16726000	4823000	73900	271710	2740900	708910	3505.3	27711
	169500000000	7986000000	6182800	202950000	35805000	4317500	21311	877760	37881000	630280	12591	40311
	3080300000	26221000	70328	104570	349600	21008	286.29	345.2	194610000	862910	28462	140450
	4442500000000	9195400000	51390000	84318000	477570000	9395700	201010	344620	846750000	22840000	293010	1223600
	6418500000000	9694500000	1107700	268860000	553150000	3192000	2917.8	708200	781510	221320	13888	27639
	118910000000	2368700000	25530000	43770000	358340000	38040000	634420	1468000	11404000	342630	12086	76019
	295720000000	4445200000	7206200	15054000	142060000	6244000	161960	84583	6658300	986720	18873	53502
	125640000000000	1124900000000	2625600000	6605800000	5360700000	198490000	3706500	2922700	1676600	185050	10036	19905
	7265900000	90727000	475930	6715800	5453100	153940	3383.6	22337	15823000000	104140000	26612	3761800
	7.4372e+15	149120000000000	255500000	709300000000	2521300000000	88783000000	1497700	146470000	378090000	95166000	6582100	965400
	124280000000	6175900000	19363000	4889300	12427000	1648500	82697	10020	1511200	20101	312.43	8614.6
	2137300000000	44218000000	225570000	201500000	269230000	11718000	228830	427180	188970000	18596000	745850	3631200
	76943000000	154890000	506410	3246000	395070	3962.6	103.65	769.91	107800000	1183700	38426	27782
	64344000000	1509500000	10571000	54819000	15982000	1066000	27194	53159	23438000	1105100	69802	78150
	722220000000000	41219000000	6177100	8170500	5624100000	2822900	3947.5	2503	20449000	3136400	25553	533700
	1262400000	14214000	34569	348140	2447600	14140	191.17	5541.6	1654100000	13444000	584140	470870
	6415000000000	216210000000	1247400000	2155900000	88810000	17145000	1069400	913380	42673	2343	25.832	115.83
	1797300000000	970040000	5267300	8539800	784020000	1952900	84332	172420	67016000000	29790000	1794400	15630000
	65556000000	2429400000	794910	11529000	13855000	1593300	3146.1	30246	195910000	8221200	427180	110810
	7033400000000	70214000000	1273300000	1061000000	1346300000	24343000	4941100	1977400	112190000000	3062900000	1949300	12009000
	36364000000	724370000	1635800	35485000	33835000	855040	7723.5	83772	23558000	693250	14258	74274
	32801000000	919140000	460520	3129400	1210100	271260	1087.3	10029	1743100000	80556000	51226	1634500
	6498700000000	973180000000	13807000000	29660000000	3516600000	1930300000	77636000	73719000	22448000	2356800	1008.5	74609
	6370500000	536530000	1486400	678720	776110	299850	13291	6069.1	61305000	7023700	2322.7	251530
	25072000000000	3096400000	133240	2500100	3547200000000	585260000	80130	1198400	13345000	1717600	37990	612270
	15304000000	1072900000	4005500	29754000	1619100	224470	2492.1	24901	9115200000	265870000	1470200	359090
	2.432e+17	230700000000000	109620000000	563040000000	1244200000000	11219000000	85288000	438080000	71966000	7796300	19250	19105
	6680600000000	70672000000	3991600000	12238000000	22425000000	515970000	31949000	84928000	7391500	200300	3263.3	34602
	2.7815e+15	87856000000	31083000	24184000	94631000000	47727000	67542	76008	2537100000	100720000	130000	4094500
	1467700000000	9349700000	47424000	17128000	944780000	48150000	52115	262830	15319000000	953530000	1165200	901800
	5490900000000	603090000000	814560000	2817200000	2088900000	184840000	365930	2972200	9812200	448830	11708	33744
	373820000000	335810000	3223200	27477000	6889500000	21939000	196810	1058400	1741500000	58913000	112110	539370
	489650000000000	4520200000000	1538900000	14933000000	13462000000	994160000	2707700	26274000	1451600000	93893000	7418000	1621300
	117590000000	1923000000	5016100	3734800	162930000	17935000	68926	366010	572710000000	33514000	427360	7046200
	273490000000	5549300000	70585000	21338000	8551400	1388100	282500	69552	352960	65095	256.97	33240
	560310000000	20759000000	13419000000	1008200000	558060000	90914000	757390	6421100	964170	341410	1444.1	20934
	194310000000	2334500000	9616800	21811000	137510000	3304200	77864	88296	169410000000000	25040000000	257160000	234200000
	52903000000	2446100000	6155500	4596600	185010000	9686800	48752	72811	34117000	2058900	25905	48274
	346870000000	1120100000	10663000	20384000	9029400	186080	20267	38764	7086700	390990	5108.5	19093
	170510000000000	941250000000	1306300000	2997900000	59085000000	475880000	7971100	12126000	43268	2344.4	421.9	918.77
	1449400000000	10428000000	24122000	302870000	2356600000	67824000	285630	1793100	144860000000	3713000000	236770	49083000
	6953200000000	416440000000	1320000000	10999000000	2286500000	485460000	6154800	51290000	3515300000	182430000	932650	1378900
	1493700000000	29811000000	51115000	573030000	34704000	3938600	75586	423680	44941000	2354600	29101	407340
	373000000000	5706000000	10279000	29168000	928790000	65571000	236250	604530	738770000000	74975000000	80818000	206800000
	5155100000000	186750000000	251770000	1762000000	23387000000	4525500000	24404000	170800000	4609600	306950	17010	44621
	12740000000000	59683000000	52124000	1304300000	9632900000	262520000	359210	18893000	8553900000	57050000	244620	2005300
	4909100000	1111700000	4333600	5636400	1454100	561430	35016	22772	1896300000	176290000	1131900	27096000
	107700000	11427000	196730	750130	83765	17775	2448.1	4367.1	3188900	173310	2260.4	2431.2
	51570000000000	285990000000	53366000	271310000	430610000	38209000	105750	209740	150810000	25839000	86097	742900
	1478200000000	153330000000	465820000	3038500000	10767000000	321790000	5477000	31978000	6379500	554680	4207.9	52140
	7623100000	37288000	235120	1623900	5772800	97729	2073.5	14529	4612600000	82832000	634950	10223000
	91560000000	3543300000	10896000	151410000	111940000	3941500	63000	326710	2077700000	54781000	1212800	18505000
	36537000	1362500000	2913400	10290000	172750	127800	4372.4	14822	867630000000	25945000000	85267000	5590800
	7586700000000	5385600000	10142000	101470000	218380000	1184600	17846	91914	42281000	8428500	100700	48493
	163510000000	46688000000	88237000	17479000	12248000	6723000	63342	20135	1234700	42665	1058.7	3472.1
	41956000000000	353860000000	528470000	198270000	127590000	17217000	302930	43277	238510000	2767200	174140	314740
	18677000000	169730000	434610	6208100	11593000	247000	5019.4	35425	517830	146650	4584.5	8223.2
	18483000000	904650000	15058000	13377000	11537000	1924900	350160	116860	136770000	4926000	139990	275890
	365110000	6817000	14721	150640	13576	2594.3	44.82	229.35	16473000	3053800	42415	88363
	1209110000000	606400000	779650	2707300	9279800	572170	6410.7	7626.3	8728200	1844800	10665	75267
	569870000000000	40276000000000	396380000	19113000000	33331000000	12057000000	1898700	38148000	275950000000	39316000000	689810	95316000
	20247000000000	392130000000	326510000	853030000	1867800000	92050000	1226400	4173900	2600600000000	81235000	5498400	9612400
	12198000000	224460000	383640	941150	4215400	477440	4566.7	18672	347050	40951	2744.8	4522.1
	6.5146e+15	98286000000000	12096000000	441320000000	4610400000000	556460000000	100260000	6885900000	775830000	28374000	133430	989690
	13709000000	137280000	519810	5788400	5077300	374920	3978	29091	292400000000	44710000	268010	7394200
	25083000000000	60834000000	38469000	54485000	531040000	20607000	92675	147650	358610	54264	259.99	15415
	304010000	13290000	118080	225910	2881500	170320	12106	30420	17957000000	343760000	1179200	15587000
	5684700000000	59899000000	123440000	691900000	4995600000	206230000	4515900	12515000	19343000	19128	4834.9	12594
	25551000000000	70341000000	440290000	1409000000	11114000000	43845000	1256900	1430800	69534000000	819350000	257240	113950000
	605590000000	20150000000	43653000	303310000	89228000	7307400	253290	823340	26870000	1467400	45202	180460
	25783000000	8628200000	50883000	39737000	12992000	29433000	275850	264810	193850000	32720000	233870	1516700
	258870000000	20864000000	67585000	55994000	37946000	9017400	60799	96801	1434800000	16079000	360580	410310
	16557000000	520360000	2925800	23831000	11662000	588950	35188	120590	2693200000	35676000	83275	129170
	154530000000	7145100000	29068000	25706000	13758000	2153300	70082	23004	1833600000	55094000	485810	880400
	11447000000	291840000	375200	3811000	46651000	4075500	4811900	158030	986760000	8691000	465750	2528500
	167200000000	16083000	49756	527420	77537000	55292	443.13	7252.8	27887000	2806100	120800	288720
	9398100000	215670000	434390	512600	53771	9871.6	88.681	132.56	163220000000	23062000	307140	627750
	121830000000	3123100000	4344400	23405000	22459000	4572600	12721	69021	24488000000	2403100	29158	52755
	231060000000	7180400000	21146000	7745700	23186000	2852200	18699	8586.7	9104400	778110	6198.1	34521
	12185000000	487180000	9485400	7216000	53255000	19842000	502560	429670	475060000	2370700	28491	39740
	1407200000000	82120000000	205160000	1447500000	840480000	98099000	603230	2667800	39558000	4456400	26443	235150
	2712500000000	15888000000	2561500	41164000	1625700000	8310300	9111.1	73209	3836100	335090	13940	48534
	1622800000000	1405500000	1911900	13988000	19240000	133310	1246.4	17288	3387000000	82411000	232110	2490300
	95538000000000	444280000000	59230000	416080000	16443000000	196470000	334800	735990	7742100	1930300	35133	142010
	23193000000000	1115000000000	715100000	1418400000	58776000000	2216900000	11374000	11280000	1417200000	30881000	411550	225150
	4658400000	124850000	1382900	2517400	2605300	136930	12134	17687	16136000	677770	34392	83252
	447600000000	15818000000	47247000	22701000	8898300	1171000	55963	26889	1544300	148650	6694.9	39270
	1.2128e+17	3.1913e+15	924500000000	8713200000000	7587300000000	456520000000	1174200000	13077000000	15644000	387760	23250	75384
	19714000000	565290000	4463100	32487000	1083200	115960	7324.2	35011	8912900	1939700	98794	282620
	5194700000000	33875000000	12616000	15183000	564440000	23983000	26927	71666	1006900	15472	703.64	7002.9
	24381000000000	525570000000	163680000	63909000	862440000	110240000	274660	134440	3448200000	320980000	2349900	13323000
	1757700000000	32657000000	200270000	280220000	4888800	712370	17459	24428	9422200	906080	22531	94138
	7.636e+15	55383000000000	147550000000	292690000000	344980000000	4153900000	177060000	175620000	57974	7905.4	934.5	3401.5
	57770000000	42933000000	16106000	69676000	25343000	10710000	356540	650540	445760000	54652000	1005200	1615200
	49399000000	1028100000	24049000	17974000	63426000	1244000	168300	125780	97215000	1853800	51740	15917
	56750000000000	2127300000000	584320000	31021000000	664860000	99690000	438120	11630000	83126000	2617600	26105	20385
	455690000000000	3071500000000	4107000000	27411000000	8579500000	379380000	4667000	15574000	5500900000	1666500000	27804000	186670000
	86703000000	3343400000	16981000	939910000	80116000	17491000	251220	2386800	345040000	16731000	138010	280950
	2515200000	42211000	102910	1543900	46983000	514700	20077	67906	6782600	209910	5877.1	28240
	928710000000	10626000000	240190000	157650000	94629000	11919000	1541600	1686000	265800000	1903800	80756	357150
	41783000000000	299150000000	749040000	52096000000	1210400000	21696000	270180	6740600	204470000	10959000	963400	825840
	75528000000	3269500000	11236000	25576000	2757400	245570	6751.7	13858	142260000	15315000	20381	121890
	653880000000	5380700000	80803000	98288000	815840000	6678600	492370	225070	165010000	14996000	145320	548310
	1.03942e+15	417490000000	346530000	916980000	3174800000	44559000	168780	1565900	4331800	1825600	8333.4	192990
	1.2422e+16	237740000000000	15444000000	134550000000	186010000000	43478000000	22595000	246780000	1089700000	483240	16729	14260
	6752100000	100100000	86830	2214400	354290	29736	412.72	3298.7	46946000000	3918600000	237470000	581290000
	31123000000	193540000	1583300	6325700	130600000	3181900	92345	114120	261350000	22402000	504030	473170
	106740000000	3653500000	19821000	22161000	197080000	3812700	81301	83700	40691000000	1179100000	34552000	95884000
	5084900000	28141000	586770	750570	613720	19798	54344	18111	4126300	1430600	50415	6219.8
	615820000000	10222000000	12067000	7135400	10560000	350420	6619	3061.9	415800	23481	913.13	6929.1
	28873000000	556080000	493490	3499000	5158900	309650	2103.9	15308	23642000	16423000	261680	177870
	3.1989e+15	41038000000000	121870000000	731290000000	386350000000	9667900000	229680000	574290000	28562	5836.1	449.72	2641.5
	10754000000	453030000	696600	19132000	7141700	1787600	25228	119210	4891200000	11114000	52567	314260
	1397300000000	3458200000	3463000	135450000	105480000000	760300000	3045400	78228000	56900000	18683000	552410	711480
	2191500000000	116870000000	751030000	204960000	532810000	167520000	5459800	2350400	104580000	29112	737.79	3502.3
	75197000000000	167980000000	441300000	2143400000	176270000	13494000	238430	380250	104150000000	1745200000	26694000	16882000
	58136000000	4722800000	13312000	9949000	1783600	2318200	26137	39069	252670	176780	2390.2	7520.2
	934980000000	46542000000	4097000	1105700000	1743000000	82226000	57906	6512000	17818000000	421040000	3943800	8440900
	504760000000	5610600	56099	367980	16668	7410.8	681.7	2235.8	2030800000	417480000	9051700	3383200
	3099100000000	26849000000	105310000000	41579000	177210000	6140900	16410	49963	864070000	7726900	23462	574020
	1293500000	52729000	230650	580300	61035	19904	606.21	2748.6	261020000	27629000	886910	581650
	172340000000	7519700000	6409000	52926000	7250600	1622200	11067	59986	2570000000	412310000	2921500	4990700
	100130000000	585380000	4361900	23180000	21237000	868480	36254	137560	32245000	1570600	17633	69414
	1324500000000	11773000000	98204000	115870000	41016000	1151400	19208	34124	1129300	238140	3321.3	17320
	3159500000000	36786000000	9929000	776750000	83732000	10079000	21764	834490	13174000000	5878200000	9899500	659240000
	26051000000000	498760000000	793420000	4374500000	1009800000	42021000	1069500	1474200	919550000	130040000	1947900	9955500
	2955100000	308600000	187810	2589300	325900	106630	1038.3	7157.1	2165800000	20740000	309640	1706900
	51096000000	2097100000	4833900	47120000	3854200	632750	4091.4	79676	31981000	3199800	37466	17122
	12702000000000	43448000000	78296000	28177000	125260000	3427800	98834	17784	22500000	1071500	68001	220490
	244020000	2572800	51815	1638800	67470	5010.7	658.71	662.97	46959000	2117100	35434	199560
	80969000000	521860000	523270	4460700	151090000	3278400	10957	104880	14787000	4855300	104960	320310
	66351000000	179080000	3083300	2647000	6924400	149510	7475.9	11175	2318000000	43940000	279990	5133000
	944520000000	17776000000	269720000	835510000	529640000	10112000	700180	3096600	5000100	532910	12629	48262
	4425500000000	96206000000	15303000	331230000	174750000	14431000	17574	397480	382230000	2137700	145640	90324
	147500000000	6513100000	61885000	1110900	13392000	527280	27677	1030.4	76234000	4230300	267320	331570
	199870000000	942920000	2716900	1610500	19756000	352020	16229	3478.5	51749000	749660	32693	192040
	6260400000000	15352000000	47570000	31342000	1007600000	19769000	60018	161430	11102000	826620	12723	89442
	106960000000000	228300000000	427910000	6685100000	927670000	31681000	692410	5195500	5103900	953130	13019	5342.2
	1999100000000	41440000000	354460000	1197200000	759000000	30311000	182600	3508200	7703300	1381600	5987.7	91089
	273620000000	7520500000	15950000	37870000	5935700	652580	12324	14631	429450000	4266400	3308.8	488080
	199930000000	3252100000	3845600	144280000	151710000	11286000	213530	2002800	612430000	25046000	271520	1389200
	11458000000000	73906000000	79226000	501390000	998290000	29738000	127520	755070	2454600	110670	3637.2	5887.7
	13509000000000	156880000000	98833000	87700000	78140000000	5277900000	26600000	23604000	1117300000	548760000	488150	1985900
	148570000000	2123700000	27545000	132240000	14250000	3259100	127440	1017700	59574000	1581700	70519	130950
	65320000000	3643600000	49160000	153870000	31288000	5184800	382240	575160	1205800000	143440000	4022300	8704600
	5158800000000	108090000000	551230000	4012900000	193510000	16219000	1323300	4816800	55686000	6211800	35421	22965
	240290000000	848110000	1586300	62148000	27550000	178980	5356.2	109620	57303000	922310	96674	49162
	828350000000	5070800000	4474100	86136000	66468000	1598800	20347	195870	1172500000	65555000	369240	1818500
	13586000000000	149600000000	479070000	1851000000	345840000	60932000	390240	5922900	84719000000	5187500000	15410000	9989700
	2978200000	76959000	359500	16370000	347810	25683	623.61	2839.5	14483000	1237000	44069	509090
	7173800000	33294000	229250	4100300	322690	12189	939.37	2883.8	132430000	12206000	735890	760240
	315050000000	6686100000	41542000	74905000	8586700	939710	46709	66275	932160000	23112000	41071	55953
	92823000000	15108000000	10750000	120510000	11005000	1794400	20428	57253	105840000000	4306600000	1802900	116760000
	12510000000	1413400000	4859500	10951000	1034800	383290	21085	39596	4071700	912760	20853	195590
	1.4017e+16	16535000000000	71892000000	29843000000	259800000000	3896300000	155570000	52554000	8607900	1161200	18610	29632
	51000000000000	153520000000	452850000	101350000	852480000	13265000	313030	67549	439630000	53609000	991280	9477000
	549170000000	2678400000	14693000	48189000	97927000	2390800	12461	172060	8157200	5407000	51292	222490
	234920000000000	2842900000000	17549000000	49911000000	239120000000	12327000000	404610000	808480000	195220000	8587300	351680	134440
	491810000000	3322100000	6105000	17168000	71426000	969060	28494	24222	629580000	10233000	217370	112340
	912980000000	3837300000	19302000	96476000	35241000	485870	39103	80456	13678000	702960	3041.8	39574
	170930000000	4810700000	2002900	85634000	6815600	589860	3929.3	89852	20241000000	93106000	1323600	18964000
	13384000000	518050000	3627700	28647000	915600	141770	15884	21529	811620000	80918000	4061900	5383400
	12718000000000	140770000000	116550000	85173000	26110000	3415700	45245	33066	111740000	5734000	40337	1871900
	1713300000	117840000	731820	2131600	193220	97070	1318.4	5505.4	29844000	369030	6659.9	21696
	23393000000	917870000	1988000	19275000	22787000	1115000	10587	25663	427630000	3475300	132880	53859
	110720000000	4834900000	2869300	40519000	73620000	2059400	9777.1	31127	177140000	8668200	58167	121520
	182970000000	5175000000	30564000	405400000	16618000	2193100	103620	235910	44475000000	67673000	366790	1753500
	68731000000000	6207700000000	3777200000	2650200000	1035000000	637370000	6205000	2670900	13751000	256300	3236.9	21674
	23688000000	7162700000	14002000	78896000	42824000	21769000	340210	658060	326740000	40831000	13168	2441800
	1.4215e+15	553750000000	4547000000	27524000000	310040000000	252230000	3375800	19120000	33389000	4058200	15142	343050
	1370900000	101860000	441330	1922100	128910	15831	1097.5	2390	2995600	144470	5404	3017.6
	1766000000000	40015000000	16294000	729050000	58494000	4558000	14706	7395000	10471000	493540	30069	5583.3
	237860000000	697860000	1631000	12715000	62466000	594670	4254.5	96479	2377000	271820	6631.9	3075
	5035800000000	451450000000	203970000	13351000000	40658000000	143361000000	6528700	1580500000	85260000	3357000	40735	966380
	2289600000	157130000	106570	6635500	8780100	484380	2628.3	73784	483870000	31929000	563920	5371300
	25330000000	521650000	8302900	1674400	45240000	3733500	132290	53356	948710000	41115000	360220	1163000
	4251600000	100400000	159030	2451000	2603000	174760	2555	12246	293510000	11831000	125650	1932200
	577480000000	32883000000	103980000	167850000	12599000	4179300	211440	85336	8029700000	257330000	260320	21760000
	31099000000000	75829000000	52751000	1229200000	5551500000	72208000	223650	2605900	144950000	18242000	151310	1011800
	31099000000000	75829000000	52751000	1229200000	5551500000	72208000	223650	2605900	144950000	18242000	151310	1011800
	7938800000000	36426000000	1099900000	2060600000	363390000	4599000	5554900	1040500	16637000	2126000	33732	65514
	33872000000	123620000	1098400	2633800	3711700	36967	3758	3754.6	18193000	428110	12645	43080
	689110000000000	21158000000000	258750000	17136000000	22598000000	2775300000	543050	8991200	14529000	2178500	269660	112340
	8221900000	1243900000	992700	9922200	1157400	178530	992.55	19841	9739900	936520	88852	392960
	18341000000000	228190000000	714570000	475550000	7185300000	357590000	20424000	2980900	4239900	272430	5720.1	4482
	3528700000000	102130000000	35188000	739150000	4445900000	200670000	503520	3427900	755170000	18665000	608780	3947800
	81447000000	899130000	2273200	16624000	1900400	200750	8120.8	14847	194910000	3101500	5778.7	67330
	140620000000000	20898000000000	3899400000	51343000000	1433100000	1700700000	2538800	30901000	12699000000	176370000	7592400	2744700
	7562900000	145160000	3236900	12936000	6313300	729660	21816	67630	7616300000	395890000	22178000	17606000
	48891000000	1501100000	8362200	82126000	1682700	494380	11124	16051	36811000	4730500	156080	89712
	319080000000	3012300000	165310000	665730000	53799000	3974700	617180	1012100	722130000	38394000	16449	1382600
	78603000000000	26048000000	50863000	264970000	1031100000	2786900	43535	113400	6794100	2250800	24819	101480
	229840000000000	33773000000	129940000	408220000	18914000000	14553000	190370	1196200	801840000	87098000	305760	1971700
	24131000000	1394500000	7858900	2939600	60222700	696070	15349	7944.5	76126000	8492000	170490	1470100
	30130000000	766300000	3691900	18777000	2866000	145880	1753.4	13753	502460000	13184000	25382	216620
	2715900000000	203950000000	294090000	302770000	2232600000	422060000	7497300	5012600	272740000	17806000	547860	712560
	41501000000	1055000000	8458000	1622400	8349400	198460	14894	3976.8	1810400	507240	49741	123760
	607460000000000	6785900000000	36165000000	151100000000	3992000000	339400000	2207300	58190000	37534000	2082500	6857.7	11505
	508260000000	1850400000	5163500	9568800	60670000	3534100	31427	78194	439620000	40168000	236590	1135500
	8248800000	284050000	11716000	61450000	5870800	733640	50199	390370	155470000	1559300	13678	44352
	5178300000000	20120000000	3068100	180360000	1216200000	18901000	46116	890160	228170	50737	1566.9	14697
	93700000000	4505100000	8020900	24594000	1303700	573330	16332	12520	449120000	47633000	497560	726180
	4538300000000	914590000	6043100	6391600	5354600000	8632800	173990	259180	92893000	37045000	1047100	3589700
	15362000000000	2421800000000	2935600000	48862000000	4337500000	390670000	7576600	101330000	570060000000	67673000000	396170000	358810000
	70139000000	1526000000	6303300	40876000	1447600	374270	24735	40101	902040000	143890000	8990800	5854800
	924740000000	51394000000	759800000	2728600000	1046700000	116350000	6584500	19266000	294270000	12191000	178210	336400
	13233000000000	52150000000	129990000	1885400000	243320000	11406000	2955800	2143600	243980	75165	2529.2	22789
	569580000000	2301200000	6954200	72115000	12085000	781200	6752.5	134410	31299000	924220	23181	2246.6
	2.2949e+15	42270000000000	143330000000	11497000000	10056000000	2963400000	92750000	6199200	10256000	2115900	173120	1117900
	2593000000000	35334000000	146350000	416490000	297740000	32457000	537740	959250	598110000	255700000	2213000	5764400
	232250000000	1425400000	7265600	33593000	30940000	764790	35865	82913	3709100	1357000	256750	114740
	2331800000	242370000	614470	924590	3838600	251160	10188	3832.4	136660000	13405000	162240	150650
	4290100000000	7765800000	21713000	75054000	299430000	8672300	86340	440340	487420000	27326000	263200	436920
	1115000000000	185750000000	97337000	38917000	63216000	37646000	187660	95005	509760000	32157000	490470	3445400
	8197400000000	20079000000	72954000	2753900000	2382900000	46693000	617750	8005200	175630000	86109000	1550500	4760200
	915730000000000	16981000000000	30028000000	480360000000	661490000000	40332000000	285280000	2281800000	28149000	2216500	43421	262210
	686410000	13173000	155390	1270700	87786	2501.2	271.44	554.92	16386000	3502700	103270	264180
	8176200000	50532000	73666	891840	7223800	160330	975.11	7094.8	762070000	1204700	36047	172770
	920760000000	125970000000	2429100000	411290000	145900000	65512000	6190700	2096400	76260000000	540070000	1438600	22107000
	5729700000000	1380500000	33270000	146310000	24602000000	23052000	2003300	3288400	1807500000	165380000	1378400	3019700
	1346600000000	38817000000	110850000	136010000	60060000	6997100	159860	73196	80741000	6720500	80034	503840
	5.9351e+15	142540000000	1247800000	11833000000	56331000000	13849000	547220	1520700	10057000	3004200	64032	267710
	1782500000000	41030000000	40293000	230200000	1165700000	53663000	421600	617110	1628200	51879	4290.7	8727.4
	630320000000000	210160000000	183500000	2154000000	157060000000	178910000	7175800	7335100	620040	60176	4126.1	39620
	1084100000000	54229000000	391040000	1107300000	62470000	8056700	231050	1316100	897730	12281	646.79	682.81
	2136400000	7787600	71889	113970	4861100	70881	1440.9	1632.8	1574300	235210	1790.1	5830.7
	5001000000000	35619000000	88949000	2923400000	21559000000	10044000	200650	1230500	64572000	17399000	107160	1290500
	769020000000	2130600000	23118000	56274000	19156000	324550	14692	34289	1831100000	581380000	2510800	32248000
	1468400000	22699000	18255	738510	59417	7347.7	94.548	1081	150700000	3967100	5422.5	18226
	411830000000000	478890000000	33816000	1119800000	8895800000	82574000	23374	559750	246330000	11263000	612100	2390300
	6866900000000	392490000000	284120000	3933300000	435570000	54991000	176350	3188800	8402000	369870	6174.6	12240
	4945300000	268900000	1309500	24154000	334660	50420	1859.8	13304	600000000000000	20969000000000	736400000	476270000000
	58337000000	1624000000	9145300	29785000	8815300	489930	14665	57562	21255000	1296100	23985	33030
	22845000000	1202500000	4035400	43272000	2367800	371120	2536.7	37924	45232000000	5256400000	23343000	63751000
	9086400000000	147090000000	28994000	79608000	12393000000	513410000	809640	1459800	2472600000	161640000	316110	1038000
	703040000000	14921000000	678140000	1081600000	50209000	3165800	764760	1150700	2563800000	16363000	64015	428460
	562140000	92139000	87888	115700	6742800000000	168460000000	10804000	26443000	3195900000	30258000	57482	2396300
	358970000000	3973200000	4388600	209890000	48161000	1830100	32329	484800	222030000	70887000	94276	141860
	368090000000000	36698000000000	177140000000	38663000000	8426900000	3360600000	71973000	28324000	100620000	715780	25453	219190
	1294800000000	11060000000	51369000	18415000	20545000	1614800	66786	19498	759060	7467.3	655.66	10601
	4264600000000	510240000000	2346900000	1322100000	185600000	114510000	7338900	2715000	423630000	38697000	1609500	1959000
	365870000000	9477600000	4581700	169920000	123620000	14921000	53315	1686500	604940	39241	2893	3967.9
	11130000000	298290000	3090800	22602000	674940	142150	4312.6	7884.5	260880000	23183000	12564	1630500
	370230000000000	13264000000000	7866000000	7284600000	18710000000	3072300000	14575000	8864400	551600	35938	837.92	1731.3
	3700800000000	19715000000	52471000	1168600000	193600000	2062700	85163	1245600	12261000	473880	1187.1	7762.6
	639880000000	5523500000	6971600	30051000	2474500	98051	990.05	3957.3	4142600000	100800000	1135200	246950
	857380000	13162000	255520	958670	47864	11757	946.12	1774.8	32464000	13396000	72870	75394
	397820000000	2269200000	12322000	64190000	11928000	330740	28234	74847	77067000	499970	38311	6262.8
	5188900000	192440000	676910	2549600	221090	65714	3698.5	6438.3	424930000	42014000	309300	939910
	12540000000	521030000	4634600	32740000	6654000	863440	9318.8	104890	505710000	22050000	210770	286220
	45235000000	1367400000	1858800	14875000	24840000	2410200	33810	192740	15843000	7126300	338390	14857
	27076000000	1569400000	30270000	53833000	17416000	1897500	360570	308270	204470000	30538000	120410	142050
	872540000000000	11359000000000	10043000000	64805000000	3853000000	200630000	255870	13760000	157510000	21220000	12064	91560
	266140000000	321320000	3544300	7718300	255610	4482.1	791.01	861.28	16513000000000	11622000000	314870000	871840000
	986030000000	7119700000	740920	281570000	1134300000	63741000	53066	2791200	222790000	4516100	22069	60568
	651580000000	17366000000	17288000	229540000	32993000	4592800	129240	900670	66597000	11674000	325260	341130
	3846300000000	14620000000	36522000	16430000	1915200000	54979000	159470	105030	607550000	8613900	68544	341090
	12168000000	223480000	1143900	6815900	7345700	129870	988.43	15844	1843000000	14364000	64307	147580
	46579000000	1548700000	7933000	61310000	29053000	3636000	48881	524150	317890000000	97961000	792460	1375600
	67066000000	4974500000	9296000	22975000	2444600	2901200	8056.3	76361	152570000	4124400	76211	259360
	87714000000	2517900000	2035700	14054000	280270000	64363000	208150	2340600	74320000	10061000	29354	1778600
	604040000000000	8586300000000	394570000	62655000	4549400000	1064700000	498360	99258	512120000	248090000	585240	10979000
	604040000000000	8586300000000	394570000	62655000	4549400000	1034700000	498360	99258	512120000	248090000	585240	10979000
	1258500000	102240000	1801800	14792000	434610	91254	1862.8	42088	15949000	1766900	22496	16629
	3.9727e+15	29605000000000	15213000000	150100000000	133630000000	2642100000	10861000	53582000	389610000	15666000	437450	671490
	417160000000	4748700000	44845000	110030000	5064300	230590	12204	12193	3375600000	1104400000	60336000	33360000
	13409000000	278480000	2109400	20167000	1364800	290150	12573	60101	1074100	15737	414.42	2159
	23650000000	722340000	769960	17799000	1130100	138070	1016.5	17684	17007000	5063800	79508	60821
	19874000000	167290000	260070	6185900	4358300	271560	5577.5	40167	88493000	4341700	28562	553760
	481780000000	29374000000	59735000	10941000	648480	203890	6633.9	1215	51179000	11400000	3153.9	20178
	116460000000	1375300000	28259000	153460000	7375400000	365570000	25050000	34551000	128970000000	3784800000	66452000	49286000
	4080100000000	2067500000	19526000	92911000	1201100000	3012000	113780	40943	12578000000	264240000	2734500	4587700
	1465000000000	14398000000	149970000	184980000	50404000	7925800	218720	906730	12215000000	236170000	495640	1495300
	3082400000000	35123000000	32368000	129360000	1146900000	14490000	22383	426930	56442000	1963700	25261	422480
	2656800000000	14341000000	147670000	367320000	39075000	1687400	139000	345740	7783000	3803500	9177.8	154180
	241840000000	12569000000	6359000	26595000	8137700	2644300	5351.5	22381	209330000	3046600	2994.1	21829
	6146100000	26711000	49507	1427000	79682000	1640400	8908.5	88148	2965200000	16683000	117660	227400
	6670100000000	24433000000	8548700	306420000	1270600000	11423000	63948	1436800	9073100	764960	16558	4133.9
	12650000000	2450900000	5747300	19051000	3401800	1703400	15997	34780	3077700000	116830000	709050	3107800
	985160000	82948000	528180	2405000	2239900	203740	20758	35272	341990000	13085000	635340	811030
	201380000000000	178780000000	6292700000	1199700000	36769000000	1079600000	13313000	27838000	88438	40885	2906	266.76
	8347400000	297420000	2155100	20396000	13909000	1982400	52303	247510	15210000	1206300	104870	109990
	19666000000	402550000	5229200	1037800	1895700	253020	26294	5218.3	415210000	28148000	364710	1703000
	10159000000000	1814900000	4377300	45089000	345480000	169170	6528.6	16812	1537800000	10249000	287530	293910
	10586000000	334990000	715630	19013000	2083500	290650	3739.9	31141	76628000	2553800	22526	254680
	231780000000	6741500000	30646000	212940000	1245200000	92689000	3370900	14681000	1260000000	17467000	143150	845360
	4285400000000	76044000000	278740000	2994700000	2923900000	104660000	2075100	6849500	19553000	2895800	236270	421530
	818500000000000	3548100000000	22511000000	146810000000	1385700000000	22164000000	122790000	250980000	14690000	1681200	14168	25693
	156550000000	3339300000	63510000	29128000	14920000	647780	76154	36814	274290	17530	488.87	12744
	196290000000000	1560400000000	2758800000	334960000	5709600000	181550000	2267000	527830	11669000	957830	16060	46732
	41421000000	2478300000	4648600	12605000	619260	202610	6080.6	16488	9589500000	119300000	87715	5122700
	72695000000000	6139900000	12536000	65594000	7254300000	2450800	40033	97994	3072100000	12240000	163090	538340
	21779000000	100410000	1204400	1253700	554030	20434	571.37	969.43	30457000	5413100	87739	455320
	22190000000	418430000	3779600	7112700	8720500	664610	48027	3102400	88210	8301.8	115.74	4381.1
	5670500000	50983000	1370200	8246800	9636500	693130	44777	92517	2183100	273990	15644	15340
	215600000000	744740000	15483000	80360000	1502200000	20793000	5418900	1851400	6103400	2718500	55997	152210
	48143000000000	102230000000	86735000	1832700000	6920200000	54341000	184430	3897000	553270000	53715000	39830	4409400
	29625000000	282130000	1075800	7900700	628020	27185	641.26	3957.2	8405600	656570	188130	145670
	9858200000	496140000	3448400	35930000	5170100	1296600	144190	280330	2281200000	19359000	1554300	1500200
	460430000000	83300000000	152560000	790640000	20503000	16353000	239600	620860	31706000	1857900	945.54	81800
	2532200000000	58966000000	39911000	656570000	57874000	10893000	46734	1169600	12229000	729080	43046	13035
	1310900000000	5064800000	1012900	9437900	33673000	1626900	1603.9	28247	555490	211320	17678	46376
	427830000000	15099000000	3725300	145920000	44505000	3512700	6933.4	135800	111390000	14537000	539690	1289900
	12329000000	125050000	377450	2136500	15634000	758660	18320	89686	82148000	2691800	326800	200070
	3944400000000	98921000000	1678800	40900000	730960000	69690000	11998	95975	9458100	289260	16713	88578
	69776000000	1518100000	10228000	7987200	9722300	1036500	55867	43626	10311000	3362600	442050	116760
	219910000	25416000	255810	5580700	551550	250460	3141.2	82948	110370000	1998400	27135	82431
	6098700000000	62800000000	127360000	2403900000	1143300000	48011000	223630	1371600	681830000	36547000	42310	1665700
	1129100000000	11588000000	17131000	61239000	115530000	4792300	77426	202610	282320000000	1104400000	1302900	556960
	97392000000000	1128000000000	418720000	764710000	6261500000	749780000	1203500	5689000	88374000	15004000	2237700	2437600
	2047300000000	3191600000	2478400	60227000	547260000	13651000	63913	1030400	877910000	1041900000	123650	14855000
	2788800000000	520660000000	467990000	7519200000	554600000	85081000	923010	9197300	239480000	7992900	786520	104820
	155580000000	8064100000	15717000	9311100	1073900	109150	1702	2016.5	3504900000	96333000	4910200	104990
	566640000000	16134000000	7966700	8221100	101390000	17153000	77921	58151	664820	9781.1	276.5	4133.5
	467060000000	1291500000	3072900	3285700	9997100	221150	3175.4	4501	408980000	73753000	944780	1706400
	72250000000	2138400000	6956500	21486000	9115800	1077300	15557	62622	21510000	1222900	124430	61713
	979930000000	14994000000	33374000	5582000	339430000	26782000	271770	227270	3205000	107200	2002.4	6285.3
	10920000000	544370000	2389500	15234000	1253900	1000100	10016	70173	2082200	310850	422.02	947.89
	48409000000	1833900000	2238400	19574000	10050000	1206000	5887.9	64548	41857000	1727100	47290	42662
	2158700000000	29839000000	7434300	712330000	387860000	10723000	14883	963690	276150000	41113000	616940	117100
	555890000000	78491000000	147680000	53786000	23750000	6494900	195500	35606	314160000	9233500	30473	24914
	74246000000	315830000	6504000	51985000	60481000	1850800	45809	366140	34266000000	100870000	1487400	5944100
	33592000000	725720000	1127100	22841000	55566000	2213200	27497	136570	46749000	2506900	4284100	121570
	143150000000	602690000	20180000	87374000	19298000	4668100	383680	1266400	10348000	800660	10067	43006
	23894000000000	2655900000000	4616400000	16372000000	6752900000	3262900000	22686000	44693000	38364000	5849000	36558	95161
	51399000000	2620200000	407730	459280000	36360000	11815000	10514	7778800	9004600	894880	9079.2	25197
	26558000000	276140000	1748100	12698000	1191600	42458	1075.1	4079.4	64781000	18033000	104040	215500
	2882700000000	15745000000	37552000	75624000	927410000	27573000	526100	790750	5381200	931590	8445	175070
	2302300000000	37449000000	188630000	110260000	199470000	25956000	251870	136370	37177000	4308900	2013.1	48327
	4768600000	146490000	778630	6471300	143690	35314	975.67	5082.9	15942000000	5692100	58440	224640
	1712900000000	16482000000	4394200	37191000	596790000	45941000	195970	795900	203820000	121810000	1320500	7063400
	22588000000	1068900000	993450	14276000	12054000	599790	4789.5	22600	39783000	1208100	65551	53784
	167810000000	13074000000	6372000	503160000	64230000	5261800	12207	316520	160480000	5981000	138820	234760
	141680000000	3546300000	2752800	12191000	150630000	14924000	35482	306330	5584800000	29907000	1093800	1464000
	95177000000000	683040000000	312630000	691910000	2305400000	151660000	555330	614530	8889000	1954500	81201	62322
	54333000000	1111000000	1052100	5563000	1119300	366200	3021.9	7189.7	9794500	1738000	72029	349020
	85192000000	196290000	785900	2328300	51986000	309920	4061.7	12932	1297200	353770	5716.5	2482.6
	180110000	9964200	65297	241960	534490	196840	4846.8	12556	44260000000	1270000000	345690	1888100
	27990000000000	426040000000	2819600	33733000000	4759500000	289260000	19901	59524000	67393000	10339000	184350	745190
	11949000000	1634300000	1920200	2338100	2426700	971220	4564.4	5557.9	59176000	10874000	111180	262570
	1289700000000	110040000000	256910000	2340600000	114360000	79444000	471500	6759200	623260000	98057000	3083200	2960000
	63130000000	128440000	530550	3440500	1305300	12431	821.55	1331.9	97198	20572	2329.8	2327.7
	14176000000000	252680000000	517690000	2048100000	4646400000	331280000	7596600	15027000	9574400	405360	3483.1	15706
	64647000000000	893590000000	1210900000	29508000000	2365900000	523250000	5672500	43323000	47793000	4804000	12956	941340
	649470000000	279640000	261070	821400	127950000	343710	1067.3	3358	1025400000	234520000	735320	774750
	6351800000000	28720000000	13407000	42180000	2450100000	37821000	58768	184900	473580000	156960000	492130	518520
	28443000000	270230000	2822400	55412000	75276000	5721500	94148	891060	31413000000	1337300000	9365400	3432200
	12466000000000	1940300000	15519000	35954000	4016600000	5636200	120890	228190	2335800	178060	4014.3	66370
	32525000000000	166270000000	760740000	2497100000	4849000000	198310000	11394000	11722000	1036500000	249460000	99008	5567100
	27254000000000	3652000000000	692320000	2156300000	29655000000	3753700000	5692800	8865500	2319300000	126180000	2443400	3546200
	19777000000	641240000	2796400	17346000	12240000	3174900	31028	171770	6902800	1475500	36101	67042
	39979000000	515340000	1877900	8182300	88135	18178	457.48	811.71	10586000	5825000	195460	538830
	1870300000000	39329000000	47945000	439040000	166290000	7005800	136650	509550	7148400	535920	17076	118900
	786270000	37004000	1046100	1716300	485610	101790	3463.3	3899.3	50803000000	408380000	1238200	16617000
	18037000000	449570000	1739300	17819000	15472000	1542500	45688	306580	402520	136000	8102.4	15752
	493600000000	14056000000	187680000	260060000	24384000	1675400	159320	170260	12315000	313530	66120	91366
	1228200000	31658000	65188	582700	183480	18918	184.78	1489.8	21840000	260000	4505.2	7913.3
	2174400000000	6654200000	20670000	330660000	66420000	1073100	37056	213270	576190000	22752000	28181	41376
	412040000000	331590000	784180	6133800	115690000	46430	1756.9	8614.2	474500000	12001000	1582400	1065400
	14722000000000	19821000000	251690000	196940000	1568100000	8092600	820570	480100	24933000000	10159000	150410	3967200
	7832400000	302030000	754560	16390000	2055000	316980	6335.3	112070	10077000000	558170000	694380	22983000
	1071200000000	145810000000	195600000	10782000	842000000	6224100	50389	7364.1	18207000	2023800	1277.3	47350
	18627000000000	87695000000	501850000	344670000	1898100000	64196000	3373800	2018400	5829800000	31181000	422880	3486500
	1175400000000	67120000000	27026000	82361000	1676600000	341440000	608260	2787100	448820000000	12337000000	87451000	1080500000
	40254000000000	360040000000	83251000	602230000	14758000000	527980000	976670	7065100	366390000000	5547700000	82880000	572190000
	4175500000	108010000	221860	5730500	3861500	634960	10434	269500	18305000000	2136500000	13745000	4375900
	383820000000	56939000000	144450000	393360000	19291000	11447000	464630	316320	3442800	142630	1880.2	6775.2
	79912000000	1364600000	16825000	1316500	27668000	1889900	110210	18286	6194100	73818	2222.6	16398
	6891300000	92346000	1787700	4741600	334400	71698	2882.2	7202	265570000	20125000	63118	454690
	12119000000000	67756000000	55709000	139210000	273410000	12229000	160870	401980	685460000	9733300	145410	2007800
	21758000000000	855430000000	423050000	9642100000	283180000	56113000	673910	10120000	835930000	425760000	744660	32508000
	2371900000000	7892700000	13890000	17742000	1405100000	21266000	299390	191210	164250000	10934000	90677	1018700
	1.7478e+18	8537000000000	21234000000	18721000000	384920000000	3008300000	42241000	52776000	39525000	4523400	16168	38360
	160240000000000	1042100000000	959180000	2383700000000	171850000000	3994600000	3244300	195410000	12368000000	59871000	37706	2408800
	5663200000000	129360000000	211370000	9786300000	876210000	29611000	391770	10763000	1460300	325800	14485	7103.4
	99528000000	9179000000	28033000	417720000	1369200	478990	23406	2840.3	4740600000	56066000	146050	1917200
	9855400000000	196510000000	285570000	1365700000	454260000	72461000	559710	1456800	11961000	1115900	50022	284720
	8170200000	239410000	1998000	6063700	1687400	255600	11088	28043	18729000	4088900	50416	412280
	5183700000	109460000	37340	177310	414030	69944	344.16	1634.3	9549200000	150820000	4129500	56781000
	125290000000	1494900000	31585000	41459000	130930000	4183600	684810	464100	2455700000	239320000	1417200	1841000
	1223500000000	1404800000	29606000	12631000	382040000	875710	59785	25650	829480000	7363500	85572	264030
	54984000000	850570000	977790	4401600	151090	37397	491.87	1107.1	9159900	274170	22937	18807
	24530000000	632420000	360860	7993500	183990	75895	450.21	8121.8	325560000000	3957300000	31745000	169810000
	4119100000	491640000	1418300	19697000	5553200	803670	9273.6	79136	876920000	276870000	112890	40491000
	215720000000	6493100000	116280000	43034000	301910	124580	35696	6605.3	5164700	275570	10142	22426
	119840000000	3342400000	3778400	22074000	11225000	626060	5661.9	55130	100120000000	829580000	223580000	977540000
	667990000000	13996000000	129690000	39437000	54964000	2524900	59333	18042	657220000	292210000	6266200	82205000
	5449500000000	56999000000	150670000	533520000	94920000	7942600	136020	781160	2429600	346270	2934.8	15365
	349150000000000	5331800000000	32560000	152490000000	594260000000	11699000000	548820	642590000	24557000	1360300	75186	229020
	2978100000000	11874000000	31835000	109510000	765270000	5591500	28521	541810	177840000	25120000	27663	347840
	16402000000	59231000	185830	1037100	11172000	116260	729.48	1480.2	530000000000	481210000	1944200	6453700
	6197200000	13159000	58584	246200	97855000	831160	4247.3	16956	488330000000	74915000000	218620000	177800000
	60220000000000	342870000000	1893600000	2390000000	7520300000	171270000	3042200	3956800	154600000000	2690200000	2284200	43363000
	115220000000000	1324800000000	2762600000	7010400000	7024300000	521710000	1327800	7581600	565790000	3299300	44835	610380
	318490000000000	1980300000000	958480000	3260700000	6434100000	412600000	1847300	3531300	20854000000	9640400000	115700000	571900000
	3516000000000	11823000000	37071000	100660000	31961000	843040	16739	46760	765250000000	700530000	10434000	20176000
	2046100000	488440000	4222400	15899000	640210	216310	11443	46374	630660000	9621200	2807.2	265530
	1502500000000	21488000000	62744000	109690000	375060000	5244600	245020	428360	18988000	1109700	80190	19074
	5668600000000	164600000000	1116800000	746910000	151120000	35103000	894900	637160	2193100	204780	5024.8	40127
	809440000	2250700	165010	646030	134990	15005	976.7	2571.6	26332000	8556500	495960	654140
	267720000000	25649000000	43568000	379370000	49414000	10644000	137160	1259400	694070000000	15331000000	200340000	193780000
	2338800000	19405000	238060	415810	10133000	1345200	47666	5621.4	25310000	8658200	70489	8159.2
	158620000	4494900	63810	200290	42871	5366.8	635.7	1913.1	2852000	1272600	9564.3	89289
	71386000000	2103400000	6310300	104220000	2359100	358450	17206	93311	1820500000	270590000	3776700	32969000
	186650000000	4258500000	43790000	137010000	36585000	12684000	413000	1492900	8003700000	12858000	182770	49356
	177320000000	5014700000	20529000	57926000	15627000	3508400	164320	290640	466390000000	407900000	8713800	6833700
	493680000000	29917000000	3568400	169790000	69381000	6130200	11077	84138	138580000	1737200	407130	247810
	116280000000	641260000	7403300	23293000	1714500	38490	2542	5252.3	22523000	6825200	18409	640180
	18478000000	868630000	424220	8395100	243520000	5303000	30806	200180	254930000	12296000	782770	1947600
	3666300000	161720000	4755200	22731000	477410	74164	12771	15262	119010000	569530	6820.4	10014
	494940000000000	1680700000000	9996600000	2259700000	5174600000	105560000	4072900	1052800	2367200	1281900	70464	119430
	30031000000	3113100000	24965000	23408000	99512000	41263000	700800	871840	41621000	1555000	18709	325060
	702720000	67900000	526100	1140100	26912000	4180700	63287	196420	20447000	1361900	20528	7358.8
	21709000000	640480000	3836800	16401000	15034000	610340	29250	250070	39341000000	5119400000	1157200	352220
	2913400000000	7903100000	59098000	16851000	551510000	3993500	124590	97419	6323100000	175040000	2977000	10584000
	68127000000000	24158000000	45823000	2152900000	1705800000	2174400	32994	387540	135560000	21787000	382720	575880
	73645000000	7980400000	28777000	37499000	15226000	4314000	49517	177110	394600000	19394000	301260	252520
	168550000000000	19480000000000	10018000000	16429000000	385070000	356040000	2929700	4804300	2598000	593970	3754.4	17263
	2345200000000	14921000000	16872000	1647000000	132510000	5373300	12152	976580	49818000	16246000	403760	1513000
	476410000000	189030000	623300	18520000	5904900	18744	988.87	14691	10907000	917420	30860	43244
	1047000000000	11247000000	32826000	281780000	2475000000	52622000	267180	591350	18570000000	61655000	1232400	2753200
	49031000000	853070000	3017700	29510000	5039500	344110	19478	42939	552360000	38509000	2147000	5080700
	21827000000000	1285600000000	3627000000	1708900000	5743900000	1710600000	45034000	18191000	16782000000	5437300000	68226000	8106500
	3211400000000	31204000000	141360000	336340000	81639000000	2221500000	35861000	60037000	37273000	1319700	15529	64650
	6312500000000	444920000000	1629700000	693900000	962690000	299110000	7802500	3365300	21853000	16649	1892.8	4393.2
	7116800000000	3907100000	4564700	44349000	95758000	3062200	18596	109230	87217000	6401300	1068500	282630
	8266500000000	6610000000000	882390000	256440000000	5634100000	2099200000	4483600	120910000	280290000	22258000	18940	35296
	5111300000000	110960000000	222280000	1354200000	2940100000	63825000	511430	6231400	1793300000	77859000	2712200	2709700
	25271000000000	133740000000	685300000	4716200000	5568800000	83429000	6839800	20350000	30905000000	5653500000	238810000	116190000
	28155000000000	389890000000	63102000	282790000	2018500000	223620000	186740	813330	5313000000	139360000	70871	1297800
	385470000000	3020500000	8466000	167870000	30841000	1899100	42478	289150	81073000	11690000	270870	313100
	1057700000000	26539000000	57609000	66368000	53038000	5028200	174640	96635	109280000	6872200	15376	308930
	24704000000	1086000000	10359000	64254000	2297200	686420	9172.6	56898	58283000000	1927200000	31480000	12291000
	229500000000	497130000	7281800	9551100	22070000	95616	22409	14696	2447800000	21655000	79253	4658900
	851310000000	53461000000	50353000	134780000	431350000	43552000	656310	603050	10422000000	311230000	17022000	763170
	723960000000000	1377700000000	481310000	5161100000	53813000000	405370000	2265900	6074200	33209000	3702200	47624	1523700
	12711000000000	8443900000	6096300	92048000	564210000	5996700	44679	489320	30438000	5134600	485910	237840
	146600000000000	1350100000000	121630000	18360000	173360000000	19817000000	7607300	1199900	129000000000	15354000000	22450000	5617100
	775470000000	9367600000	15086000	698900000	116260000	4162000	107240	1120100	16257000	535100	10889	35599
	8029900000000	18104000000	23493000	353710000	303780000	5323500	27634	778550	92373000	30615000	55630	819300
	2487700000	31068000	234700	1521900	1827700	28427	3435.9	5570.2	969880	35540	1383.5	2312.9
	766170000000	564020000	1053300	14543000	663060000	993520	14843	102470	16281000000	206790000	3680600	282300
	300810000000	30098000000	19958000	623590000	22964000	18382000	97509	1909800	3916500000	630940	52658	342340
	2400000000000	110840000000	482630000	1975100000	284160000	52467000	1827700	3739900	118830000	6589300	62231	146170
	10314000000000	213870000000	15960000	1181700000	184160000	45537000	23953	1006500	14892000000	701620000	325830	5012200
	116910000000	5430000000	57083000	31361000	22595000	3924100	369800	181310	48895000	1460500	5179.8	19262
	2996500000	323330000	1536200	4891500	10125000	989290	26888	107340	220310	8327.5	213.79	1768.5
	12910000000	258470000	5633700	32190000	64149	10274	1186.7	3571.2	23817000	3533100	132800	292530
	11183000000	154580000	387920	188820	10062000	1296200	7220	12667	1117200	42286	1946.4	6673.8
	57695000000	1324000000	8955000	35674000	3288600	603740	65335	54902	47780000	5329900	17040	775860
	1668000000	50766000	163840	6451400	878290	106920	637.26	15486	632670000	8586400	7865.5	1006900
	66160000000000	1860900000000	636130000	17808000000	39237000000	2783500000	7612100	53274000	39176000	590650	30237	52637
	966490000000	21692000000	5002600	107030000	12018000	2158400	7962.5	38404	1550700	73539	1577.3	4108.9
	12164000000	1156700000	17309000	108690000	18908000	5620800	116630	461400	71240000	6228500	23606	125710
	54876000000	1229900000	4248400	4972800	37447000	1193200	65944	55821	94205000	7713500	377930	147570
	8252900000	475330000	3243200	17404000	296250	99389	5035.4	12967	9101700	1079500	5400.7	6113.5
	80118000000000	308330000000	423880000	2735300000	2315400000	71285000	1568000	10118000	35960000	9103600	25183	239840
	189370000000000	62925000000	220320000	571280000	33544000000	89171000	1355000	1756700	13635000000	134500000	2195600	12818000
	432120000000	2947400000	28167000	126800000	19537000	1045300	109170	236250	1264800	203070	1715.6	9092.6
	242700000000	147480000	639670	4962400	45435000	192840	6543.9	17045	1316400000	339010000	89467	75463000000
	6885900000	239570000	3206200	11279000	1254500	188320	10182	22278	12377000000	109780000	1189900	11151000
	4.144e+15	15121000000000	1269300000	11968000000	122170000000	7132600000	7513000	46519000	24518000	1497700	12007	332290
	92109000000	67021000	981710	2004600	11874000	657660	77066	39330	2060400000	12198000	62600	134790
	26176000000000	197900000000	372930000	3188400000	386010000	25729000	387880	3316200	6876900	509960	860.95	4096.8
	4826000000000	21226000000	46422000	409440000	373790000	14314000	106440	350340	34010000	168800	994.96	18952
	1724900000000	150950000000	2416500000	23224000000	149350000	59772000	2681200	10607000	28022000	3561200	16352	105210
	25486000000	2189700000	7334300	24445000	1810900	290010	15542	14482	1030100	62217	979.27	2666.8
	245790000000	10620000000	7386700	82255000	125890000	20058000	55802	560350	1329400	197580	8894.2	89303
	18386000000	143110000	1488900	2793000	5637500	182370	13049	14237	36112000	1934200	78242	143040
	29709000000	4422900000	4316500	10502000	14076000	4191200	18276	99804	52291000	847820	6874.9	12249
	347700000	26816000	65081	135960	210750	130030	562.23	2637	2031800000	151780000	1494200	7085600
	70849000000	137890000	641710	2961700	753100000	11725000	62387	42692	1678500000000	613470000000	2770500000	1788400000
	6711200000	78139000	363680	811050	32172000	1651200	8786.1	5198.8	273490000000	90440000000	78594000000	54885000
	539280000000	10117000000	17396000	64561000	416900000	8255300	100720	135160	55150000	3213700	218100	353600
	7032300000	140310000	76860	2854700	1926200	352300	1147.7	28670	179290000	12134000	207090	650040
	1514800000000	13393000000	95572000	3617900	485190000	16499000	470930	8913.6	205550000	7315800	51746	108210
	1206800000000	6386500000	151700000	129690000	149460000	3164000	601240	743480	378260000	145070	34752	543160
	1219400000000	17757000000	82786000	198230000	915590000	53333000	795090	3094700	117110000	36744000	64911	576110
	24791000000	268730000	993200	9567000	1386600	39218	2319.2	18193	3660900000	98951000	976250	3570200
	481080000000	3430800000	6458300	13711000	17696000	1009600	13846	59674	1319000000	689410	209690	151610
	35212000000	524800000	2225600	2974700	46081000	3541600	236890	21428	280840000000	18055000000	10935000	3984100
	14727000000	280230000	1017800	25293000	1453900	63461	3687.8	28723	2136800	96334	6013.8	14089
	5715500000	205580000	631930	7300100	421200	70351	1730	4996.2	1957900000	6142000	9821.2	444800
	572420000000000	31184000000	166300000	157030000	358360000000	155620000	5527500	3571600	264470	65067	1248.3	46388
	208160000000	1764500000	6235100	714840	93982000	4050700	57149	25785	7918200	461540	14586	15394
	3115100000000	7995200000	188970000	71364000	901910000	8900500	908490	218180	293450000000	15685000000	79884000	108590000
	25438000000000	42452000000	230570000	1066100000	725480000	9668500	499980	1449700	163610000	48160000	398340	9659200
	442220000	28180000	168810	1643700	33129	2070	99.2	302.73	2784800	170670	6148.1	60574
	291070000000	6148500000	10008000	18559000	23435000	2929500	76299	141480	10869000	1454100	8673.4	17748
	14800000000	464700000	1081500	2005400	31604000	3969400	73902	137040	184950000	5483700	223620	516970
	299690000000	1363600000	9264300	177140000	139060000	2530900	96227	459990	42696000	2598900	5554.2	141920
	140720000000000	1661200000000	185990000	51739000000	10986000000	518780000	128480	100790000	30855000	6595400	62054	212760
	749870000000	10848000000	945480	81276000	2050900000	237350000	330990	9767500	1317900000000	27061000000	2706200000	1381100000
	658040000000	750340000	828280	23892000	19766000	180300	1592.3	74810	133300000	21174000	64421	668670
	9358700000000	2802500000	8334400	183810000	3216100000	7625900	181430	2000600	2719600000	96238000	366450	3415100
	8948600000	67736000	1001400	5993800	4866800	147360	8713.9	65386	167670000	1140400	7047.8	34524
	96029000000	380410000	1609300	5626700	15532000	318070	5382.1	75273	1525300000	240830000	4548900	650190
	5090100000	156020000	1473400	11776000	937260	114910	17363	34695	22749000000	711290000	2640700	43975000
	96686000000	2657500000	1617300	18355000	417930000	46426000	145790	1855200	11559000	722320	3519.7	17607
	1062000000000	3899600000	2203000	1148500	59640000	1752000	3890.2	7712.3	7684600000	999990000	15350000	13338000
	2210700000000	7446700000	20181000	18341000	201830000	6959800	176000	128310	12390000000	2173200000	10989000	59976000
	7246600000000	1481800000000	242200000	48514000000	1523800000	124640000	162980	12182000	360400	222360	30687	19633
	2461600000000	175530000000	802610000	457020000	249440000	81345000	3501800	997000	14735000000	394670000	100440	117110
	222390000000	776210000	1128000	14094000	180320000	2465800	27305	170580	14256000	832680	33782	15559
	3779100000000	60924000000	776730000	482300000	1343700000	346600000	3759100	4062200	150770000	2307700	11578	288130
	1.1367e+15	24543000000000	119260000000	22051000000	24546000000	4195600000	29116000	18094000	26400000	9015100	40532	159980
	180840000000	448320000	2072100	8756800	13059000	296600	19101	26506	10662	13157	171.94	466.22
	8398600000	11581000	101330	767800	9725600	71606	6512.9	11126	14300000000	101450000	2507800	8867900
	201630000000	5541900000	4599900	123790000	195370000	27691000	119470	1504200	169270000000	4596700000	47209000	73607000
	1085300000000	25522000000	111780000	77823000	407260000	37910000	1328400	924800	6337000	425090	5670.5	13411
	358370000000	1715700000	2650800	17327000	59624000	3395700	18041	131740	31759000000	80998000	1843000	389170
	675430000000	16747000000	20834000	28274000	479400000	23773000	117910	321090	18785000	4176000	100550	286400
	7693900000	247250000	438850	2643400	7318800	606410	8610.7	27274	27126000000	2147400000	11085000	157030000
	191420000000	1961000000	2158000	1601500	12849000	1357500	11051	8869.3	90520000	45832000	1586100	1193500
	135850000000000	134990000000	867720000	10642000000	80064000000	376670000	4266200	17181000	495750	12564	204.89	791.02
	9118400000000	8880500000	14544000	2438100	922150000	6878500	45062	15108	434630000	15340000	202240	864520
	566890000000	951360000	6900500	61711000	12884000	172920	4368.5	39548	100280000	2949200	99053	42023
	22253000000000	139800000000	403290000	6088500000	3963500000	49800000	1149300	9807400	114830000000	667270000	2502800	138320000
	20835000000000	106910000000	80467000	1273600000	199940000	8208100	98843	1564500	2441800	148630	4355.3	58248
	3201900000	403520000	483310	6068300	685040	446000	2687.5	38368	24492000	2610400	57351	3088000
	1591200000	107050000	1180000	4986600	4305700	266260	11740	49614	536570000	4849600	73181	309270
	939180000000	121590000000	44739000	869410000	51777000	15811000	46541	423130	2098500000	24584000	8934.8	3020100
	287310000000000	3490400000000	42966000000	3505500000	4441900000	394820000	45101000	2265100	4887000	391220	2429.6	7134.4
	769500000000	947420000	5673600	366360	240040000	2997200	43144	139300	90006000	1706600	18269	62822
	39951000000	155190000	1792700	11759000	118830000	3692800	216370	487200	507390000000	14327000000	39271000	419680000
	1595100000	133060000	805900	6462200	471160	99365	9622.9	25353	99112000	8208400	50663	120640
	45423000000000	82873000000	27889000	3765500000	1632800000	23832000	128320	17325000	13531000000	1687800000	74519	324330
	1184700000000	30615000000	95696000	171320000	45289000	1888600	56006	105990	9579000	586860	425.95	94272
	634660000	45125000	290450	4340600	28465	7865.2	810	6474.1	2472600	369630	13538	36202
	17824000000000	82707000000	575570000	355660000	1030000000	38631000	306400	378660	4258100	378400	3145.9	136490
	2170500000000	60531000000	211060000	675720000	40392000	18023000	1005500	3219100	136060000	16422000	197390	242300
	25096000000000	810900000000	25500000000	17618000000	28640000000	1021500000	55096000	75587000	127110000	5599800	34592	1006800
	2811300000000	23299000000	179730000	10457000	1385800000	33398000	1005900	73718	175110	77858	955.26	20271
	35089000000	542810000	5102400	15355000	10692000	1323200	69703	104880	824410	187130	7530.4	21703
	5750500000	215160000	2359800	11317000	1057900	117580	7227.5	27116	36721000	2316300	68639	13014
	322050000	37101000	1042700	1614800	1793100	533900	40240	42763	2454700000	193780000	144720	11632000
	116720000000	5599600000	51686000	65769000	56545000	7435800	274540	1746700	1312400000	137410000	2155300	4399800
	9656500000000	137240000000	465420000	311370000	320520000	18253000	990440	331310	198380000	16284000	36974	198240
	3446500000000	25638000000	45711000	1563900000	4678200000	283830000	1590900	5685500	106940000	37365000	1517000	589720
	229010000000	6512900000	28543000	85293000	13582000	1147500	80467	151910	30715000	1167300	119160	391080
	14935000000000	191990000000	902660000	14321000000	3528800000	69020000	1298000	13525000	949810000	495010	10920	65308
	8621000000	641280000	223020	1501900	7461300	1098500	5926.6	26210	245410000	26176000	396210	61890
	2331800000000	3154700000	6688800	161570000	669760000	3624400	26129	315570	1260000000	51269000	99148	1098800
	827580000000	14440000000	185590000	617050000	98333000	6862900	312800	466500	104130000	9587300	172840	469300
	88183000000	87914000	350140	393540	779000	15533	494.89	240.55	61937000	3319600	64976	900590
	275830000000	6001300000	6286700	20155000	44938000	10009000	56797	184630	437230	259950	9199	1721.2
	309930000000	35930000000	354810000	302440000	32591000	8283700	1308800	384850	304380	48919	1245.1	8174
	101730000	2871500	27413	89489	10505.5	3389.8	236.17	360.67	771870000000	634920000	3439100	15500000
	246730000000	2663500000	4794900	26437000	11172000	236510	4053.9	9390.1	84482000	10485000	138280	679900
	1111700000000	61578000000	459880000	3153700000	38014000	12265000	732810	3300300	868420	66541	986.8	4364.1
	67286000000	1913600000	18539000	71965000	2939300	668720	15918	107680	1663600	137380	7127.1	16942
	868200000000	1962800000	14593000	41564000	56935000	423220	33435	103700	320780000000	37909000000	55356000	35625000
	139700000000	48485000	258430	334710	40425000	108320	4062.1	5982.3	1751100000	260750000	404120	13739000
	36033000000000	274490000000	4558500000	9064000000	3172200000	193320000	28504000	25535000	4206100	644570	52822	115860
	35868000000	421930000	3393400	52876000	5168100	203080	26132	133700	1505100000	97631000	2162100	2966200
	47137000000	31674000	599670	1124900	457150	3010.4	318.96	598.33	191870000000	14542000000	169730000	39572000
	607860000000	2835900000	8178200	53675000	22551000	841640	38836	127450	125740	31833	5294.3	25308
	201620000	11463000	95451	308260	1049700	97231	5696.5	2830.8	42109000000	3064500000	41249000	48177000
	5961600000000	35098000000	52361000	970430000	2393800000	56473000	320990	1681300	67364	80231	2012.5	6110.7
	1142000000	99311000	120420	3324800	156760	94982	1312.7	15673	60020000	6398500	120280	138800
	19694000000000	283990000000	164430000	2965800000	1197600000	102580000	475150	5372000	24240000000	528020000	2646900	3037900
	6143400000000	511020000000	24057000	364420000	17915000000	2526700000	475800	7207400	78574000	8989800	24148	1463200
	12477000000000	182720000000	431420000	2021100000	5417100000	207860000	1748700	5764600	2756800	765160	5605.3	34834
	17341000000	405270000	5506000	36116000	12640000	283690	15417	50562	582470000	6411400	243280	1319300
	1827600000000	14394000000	109250000	411670000	348730000	130020000	4531500	14874000	371740000	20256000	199940	1648500
	3408700000	5478000	58974	266040	156900000	179170	4807.8	45715	17331000000	12757000	344970	724850
	132390000000	9403200000	23482000	736630000	47765000	12623000	504370	5195300	18041000	132240	893.99	3694.3
	2377400000000	49275000000	140160000	1677800000	63612000	7178400	326690	914770	76064000	1063100	11793	70403
	54313000000000	622980000000	66266000	123490000	362930000	169780000	144470	150540	11791000	1251300	84646	290240
	12949000000	221070000	1452400	6538200	829760	61067	964.39	4341.2	1994100000	117030000	2763300	5576600
	9886100000	655600000	3563600	17631000	8512700	438290	19059	47147	24790000	1566300	118390	42185
	16121000000000	835590000000	26314000000	26116000000	711110000	147430000	24134000	23952000	3331700000	22047000	10418	598400
	154630000000	11469000000	197220000	273760000	4484600	1139800	2022.6	79133	131910000	32452000	503990	1260600
	350610000000	7714500000	33692000	117640000	35279000	3031600	42947	63481	284640000	1859300	11046	52069
	182830000000	8493700000	1959900	14333000	7045300	3133200	5781.5	21140	15705000	2108700	229190	223750
	1246400000	51495000	106160	2945600	971050	194350	4454.5	49237	3198700000	30591000	3017700	2111100
	115370000000	13102000000	6489600	108160000	16481000	7354100	29142	242850	4338800000	164970000	118750	31701000
	6156200000	699120000	758580	18466000	361720	92266	800.91	9748	26132000	2661000	1915.4	511340
	5489300000	15560000	80871	1177300	23420000	422000	3121.2	24313	53860000	4587800	232040	258280
	562660000000	5236600000	57868000	243940000	337520000	4173600	86856	747700	82195000	6787800	232730	126360
	4484200000	224340000	449400	5585800	16858000	1686800	54065	144600	39791000	1031200	66929	68530
	168520000000	15124000	13172000	6021600	6498000	3012500	10814	9595.7	713370000	25337000	492130	126850
	4912600000	12750000	148040	3696900	559050	12915	575.83	1497.9	10326000000	961830000	768750	6751100
	1266500000000	30984000000	2147500	23193000	122230000	14166000	15710	61348	91052000	21450000	650600	1097200
	938920000	32806000	263360	1428300	5159200	343630	3584.8	19441	338040000	12691000	46372	251480
	59099000000000	2302300000000	2377700000	4035000000	227780000	90836000	435270	1477400	5458500	452950	5364.4	17092
	3550400000000	30006000000	400850000	1356100000	4942500000	12863000	270890	1336400	928560000	11714000	13163	314860
	6699800000000	351040000000	3513500000	21116000000	275130000	83119000	4292500	16287000	187780000	2736100	827.6	1418.9
	18757000000000	98756000000	12102000	953110000	11920000000	251040000	281710	83414	881080000	35671000	212550	167180
	32353000000	321180000	1771400	46991000	317910	25249	2228	19407	325900	79629	7720.1	10713
	1326700000000	13562000000	9040500	145280000	26050000	1999700	21328	171370	17674000	131500	26398	11314
	4584100000000	104820000000	1050400000	180270000	1459600000	534020000	18229000	7347100	725330	154760	10611	53262
	1653300000000	71887000000	612200000	1898700000	47886000	7266300	990090	767690	106740000	15320000	69373	625630
	10968000000	316690000	2197200	27731000	2631100	170570	13246	83589	2128700	101250	6735	3137.7
	48482000000	754860000	2045700	8480400	1115200	114090	3475.1	3601.5	42920000	478390	14400	15054
	143410000000000	153450000000	287110000	3633900000	4519600000	7175700	103380	820180	4779100000	470910000	3971800	19129000
	3522200000000	185590000000	100710000	1400600000	104860000000	3281400000	7122500	30640000	5313000	256600	30395	41688
	10618000000	123810000	95878	1889300	1325000	141860	566.81	17317	7962200	905750	47232	4678.1
	919000000	25517000	159410	1066000	388680	28605	1644	2748	1383600000	122440000	1363600	11151000
	73294000000	9888200000	23296000	60406000	12139000	2805800	27578	42976	29774000	1898700	141590	338410
	1.3697e+16	9277400000000	283660000	12986000000	279290000000	1262000000	822230	25363000	80786000	26775000	286630	226260
	194340000000	4086400000	70165000	149900000	4925000	1657000	108910	175820	3683200	467860	12279	7933.2
	957170000000	32010000000	8727800	103430000	899210000	85504000	78204	2770800	41597000	572270	2846.5	46706
	27829000000	110960000	656650	6277800	3609800	56886	2693.1	12873	451060000	8348400	88666	617400
	8483000000000	7422000000	23956000	223220000	197050000	1379300	71232	270280	6417500	652660	58173	56354
	1511400000000	2089600000	26882000	28097000	381900000	8448300	329200	129470	806840000	73050000	1233900	4594000
	147930000000	6008600000	17405000	34343000	105140000	17082000	51817	158270	137830000	25016000	83406	286800
	702310000000	50799000	1201800	1425500	12252000	14179	2022.7	2057.1	4392200000	1173200000	19480000	19048000
	5347100000000	81655000000	85928000	644770000	62817000	15348000	167910	314980	1768600	180710	2142.1	7162
	305950000000000	555790000000	72429000	1000100000	9304700000	270440000	366390	2060000	201620	27494	523.46	3500.4
	318230000000	9843800000	35332000	271830000	353410000	55374000	753920	8033400	37322000	2418200	26352	204490
	5371900000	304890000	1506700	4420100	4455000	137400	2211.2	10465	552860000	6209000	69136	50055
	358060000000	5024100000	7302600	30427000	7646500	1716700	19962	41586	1892800	148760	7152.7	6513.9
	7868700000000	382430000000	489930000	560230000	2002800000	223410000	1950000	2263900	22390000	5682800	114330	181970
	437670000000000	64929000000000	288940000000	18909000000	14167000000	3419100000	243460000	15933000	19197000	640300	12291	397460
	8214100000	818930000	164930	11356000	6135900	2926900	9431.3	162340	11774000	1538500	8096.5	86012
	28822000000	5463300000	4899800	93780000	248050000	37061000	97901	1201000	17540000	789900	22233	53373
	82478000000	1888700000	22424000	90617000	518440000	40413000	1825600	4310200	35100000	850670	65370	245260
	52632000000	285260000	3159800	21279000	62673000	2717400	69133	532480	172820000	42517000	1877600	2114000
	17125000000000	5347200000	28458000	65869000	928410000	2997100	63693	54403	8182500000	1931300000	9733000	331390000
	1415300000000	23956000000	116160000	27630000	999620000	38775000	937860	214100	82835000	2249400	22985	125190
	19051000000000	31190000000	127580000	30346000	856510000	58602000	531760	218880	3594700	252970	9560.3	43531
	98969000000	145450000	940750	13217000	10206000	93089	9633.5	33837	14099000	1899600	84791	46162
	33469000000000	642050000000	208080000	8130500000	170770000	20824000	70157	2741300	19958000000	450750000	42594000	16907000
	382040000	39652000	736180	1011200	335970	64638	10649	7013.4	89981000000	2839100000	4618000	6005900
	14770000000	816660000	992040	11435000	697620	62929	649.02	5261.1	11083000	2726600	145920	1336200
	10352000000000	217420000000	558340000	1756700000	38736000	3317600	68156	214440	230190000	98408000	805440	263940
	11693000000	111890000	725260	3483800	866030	39649	2057	4620.2	1187600000	62524000	4478800	16634000
	332750000000	6922000000	16701000	399860000	430960000	50689000	328340	7341600	57397000	1241800	65484	168450
	34083000000000	1210700000000	209070000	705700000	9197700000	2227900000	4235900	3574600	618220000	25515000	174630	1409100
	9061600000	211010000	3333500	3957400	10894000	507360	64120	38060	5397200	90102	9221.1	10195
	10501000000000	64345000000	134960000	509380000	196040000	5584100	60882	229780	111370000	2449200	44289	163000
	153500000000	1977600000	3027600000	37081000	16145000	2036800	27749	85084	2344300000	325510000	3131100	3496800
	94143000000	762420000	8914800	10675000	11062000	716710	37562	20071	200150000000	4898600000	413640000	501760000
	254660000000	648570000	1384000	56361000	2163600	88165	1208.6	58739	40674000	3292900	19738	19528
	323350000000	2282800000	1276300	11113000	337840000	2993200	13388	58288	725640000	55524000	255430	972530
	10645000000000	11782000000	2480300	242440000	76290000	992550	1671.6	136170	457660000	107190000	94223	294540
	593280000000000	31639000000000	458690000	8720000000	5613300000	1025800000	172650	2221100	149960000	2314700	140920	32546
	329450000000	6152700000	30727000	36357000	24529000	1832400	34963	39047	4364700000	67819000	3676700	18274000
	585870000000	14657000000	13564000	64170000	22026000	2099300	31084	147050	24819	14727	110.97	681.34
	929240000000	11471000000	26153000	20865000	65380000	7382100	103820	107420	314200000	2427800	121270	882480
	5146800000	44081000	1365300	3288900	43629000	502130	31729	98409	171150000	7423000	123890	538450
	855650000000	14171000000	24478000	172190000	716900000	14026000	66806	953750	4518200	72330	3520.8	1949.8
	1217200000000	1866500000	764220	52306000	49609000	608570	3986.6	112330	3333600	93036	7352.3	27376
	3.1195e+15	59821000000000	7913000000	2042500000	519150000000	39821000000	84299000	20323000	132070000	10943000	158370	1057000
	31594000000	983420000	5743000	53808000	1836400	228640	2136.4	62734	935470000000	87660000000	3360800000	1282000000
	23170000000	1477900000	8783600	1311800	5964900	887720	84417	6303.8	60977000	13268000	10549	72716
	32936000000000	130890000000	238390	106840000	1967400000	40019000	1107.8	70110	90935000000	14127000000	81294000	1456700000
	2690600000000	51595000000	276120000	828460000	378080000	58002000	503150	1509600	350320000	30764000	117420	427410
	17099000000	1098900000	7170500	5989700	26847000	4447000	33847	80183	2162800000	465010000	8491800	1535400
	2663100000000	2070400000	4102000	47883000	69418000	431740	13687	39153	17018000	877460	26766	140340
	658400000000	6148100000	19487000	5096700	49991000	1867100	11837	10085	3169800000	257500000	187140	20956000
	14259000000000	392610000000	1172400000	5184900000	4491500000	63774000	1979900	4377800	2393000	33387	6214	6262.5
	471350000000	1013400000	4988300	30901000	4708000	67531	5318.4	21635	300860000	20126000	204640	1654200
	76908000000	54379000	506850	408650	150830000	383030	11308	5744.8	740140000	52194000	739310	5322700
	181570000000	3349300000	46924000	114230000	68899000	5182900	243580	296470	312250000	94447000	223250	435920
	20964000000	481090000	6125500	9259400	4040700	949240	64953	156340	1082000	79990	3034.2	33635
	20066000000	243790000	6841800	22486000	19575000	5366300	85436	1760100	47521000	1937100	29172	187500
	38446000000	1901600000	3623000	791830	48277000	3386600	51618	11282	13951000	1089900	43364	195910
	190790000000	1075800000	12482000	73306000	5523200	249140	22258	65360	341580000	39590000	381020	2942000
	61055000000000	427640000000	522450000	1739800000	439480000	49251000	240680	1602900	953430000	78736000	362020	366900
	740900000000	71300000000	358510000	641080000	81443000	18350000	730080	329980	80613000000	3059800000	2289200	64964000
	476170000000	12548000000	38889000	301400000	122790000	8328000	371670	1600300	7534100000	74590000	121490	11191000
	3043900000000	1937100000	5591800	58262000	341990000	3333900	47246	401080	299860	372660	9212.6	9284.5
	105270000000	2671800000	8298600	20648000	6039800	631840	7512.5	39063	52399000	2998800	43791	248290
	700680000000	19972000000	151280000	378020000	3281800	254600	30857	77105	123570000	2034700	111290	22163
	42494000000	1931700000	13125000	104510000	7041900	805890	87613	239470	455410000	4245700	268180	492400
	22350000000	1577700000	3922200	700660	10284000	412820	10669	125160	70994000	2239900	6939.7	10376
	48313000000	2289300000	8382600	19987000	3769300	748510	12495	24837	17655000	3730600	217920	22148
	10221000000000	274110000000	52271000	165150000	5333400000	1027500000	1522100	1335700	811020000	108810000	211580	4103300
	945260000000	3485200000	22293000	117390000	263970000	6991600	178880	470990	127480000	17103000	28107	967610
	319340000000000	188240000000	2546400000	69513000	13716000000	63800000	6904300	188480	25894000	15530000	318180	2984300
	534330000000000	807270000000	645510000	1384100000	18930000000	188070000	601530	1074900	72006000	13172000	8444.8	67239
	270040000000	8109400000	1856000	236510000	363530000	36644000	66294	2366700	65449000	31860000	48400	195940
	5057200000000	34091000000	23007000	65025000	1821300000	112550000	261810	429340	7496900	2012900	17460	414210
	1229400000	2784700	132840	80377	592000	8545.6	1083.1	401.65	23515000	2847700	73437	410510
	19839000000000	424840000000	215850000	4989800000	366480000	31391000	105180	968500	352100000	14099000	18078	417060
	3457600000000	4686100000	9525600	28911000	701160000	7602300	82036	249090	43733000	10209000	53342	99948
	6965000000	253560000	548610	889450	1050000	65724	654.13	1060.5	313550	118130	5982.5	54056
	492850000000000	1629600000000	124880000	41411000000	72810000000	980040000	859240	142470000	221710000	19910000	140960	895340
	103850000000	655090000	3551000	58354000	5134000	74424	1886.3	19429	3300500	213620	3665.4	28504
	1344900000000	104790000000	146480000	99357000	1870700000	319540000	2495100	2423900	45498000	693830	27171	48682
	1654100000	213300000	1841700	589790	8410500	1256200	26548	6328.6	54665000	2551100	18292	25198
	1299300000000	15973000000	160760000	59494000	571090000	26983000	474170	528160	9247400	1068800	51195	91723
	34815000000	1753000000	3511900	21166000	7367800	773510	17087	61510	756730	23620	637.79	21348
	897090000000	398170000	1334500	4249900	116700000	403740	5412.7	17237	5200100000	884450000	781040	5417800
	86039000000	82318000	554630	1901700	9450300	136140	3669	9389.4	571570000	97919000	282240	3435200
	2069500000	40365000	636180	766250	129990	16806	1092.9	1050.6	363430000000	35089000	91944	776380
	8922200000	92742000	78076	2929200	21621000	1158900	4853.5	95135	32671000	1734900	84796	441750
	120460000000	1362300000	2397300	6718800	898620	41368	1164.8	1632.3	6900800000	20163000	172350	2784300
	242520000000	1720300000	2432900	71204000	3207500	91010	594.24	17392	10078000000	870370000	30939000	8122300
	76866000000	1583000000	14058000	89537000	17232000	2839100	100850	321160	3990000	1654500	75242	78592
	269070000000	6633900000	4993800	116370000	21938000	971860	17054	68188	1861700	587890	1386.8	26015
	2.3391e+15	712940000000	632550000	3588300000	10791000000	30084000	305390	1175800	1446900	219590	23502	32399
	133580000000	3187900000	1171300	18457000	84609000	3971200	11673	120790	170180000	3885100	84954	204450
	67322000000	971800000	15257000	8856900	54341000	2022500	83323	107770	14623000000	865070000	107130000	569550000
	87775000000000	875750000000	1155600000	16210000000	8977600000	351300000	7416700	38203000	3557100000	125160000	339400	215210
	118270000000	6662000000	48740000	164110000	8798900	991240	99455	57480	332450000	27818000	93593	223720
	504550000000	22324000000	51441000	27968000	11120000	29187	21784	29253	77528000	10071000	53041	731440
	567030000000	6051900000	48003000	23373000	1049300000	25819000	302580	226690	17012000	1965000	21007	52206
	1885300000000	3502300000	21773000	90970000	197900000	5586200	138910	290190	12469000000	307520000	1854900	4547300
	87615000000	2458700000	20976000	105350000	73981000	4966600	174840	425600	83814000	2608800	113590	282280
	14120000000000	39291000000	176750000	834840000	740710000	16489000	286620	1353800	110230000	24378000	217860	877470
	7634100000000	46033000000	403280000	89717000	194280000	4010200	281030	58250	66316000	7580900	267150	128610
	62926000000000	378990000000	4125800000	35588000000	607060000	27618000	3125600	21957000	3936300	60115	6333.5	578.78
	52942000000	1977400000	7688400	10586000	1519400	227010	2709.3	2493.8	5470100	464590	8641.4	11513
	1969900000000	4074700000	7962000	120540000	1802700000	17091000	267160	694240	170520	14727	556.58	1508.8
	46915000000000	32237000000	129560000	1027900000	16221000000	89168000	2866900	11373000	96507000000	449430000	2332400	4573500
	62602000000	571940000	349370	23272000	2426000	281780	1060.2	22931	1914000	514540	5184.9	9025.9
	5274800000000	65627000000	183000000	1479500000	15590000	2658900	118630	479530	22110	9927.7	230.88	368.22
	15680000000	975780000	7311100	17659000	794940	159080	4767.5	11320	461490000	43841000	1026700	1218800
	17437000000	347460000	226330	2252600	597850	95306	993.31	2471.5	6414500000	192620000	487090	23498000
	260600000000	4210300000	4966400	16553000	157110000	5076700	33560	107350	2627200000	38755000	1220800	484300
	3421200000	60903000	5208700	16703000	9777400	474220	67535	12571	13137000	2764900	14075	388000
	473390000000	50050000	153350	1799000	300360000	225680	7014.5	20572	4877000000	486420000	40747	20347000
	7836100000	21295000	270620	1051500	2057700	89471	18168	5889.6	53924000	7240800	294900	196390
	70083000000000	216050000000	207300000	1328100000	14651000000	441460000	47401900	15187000	42660000	2216400	65285	191710
	363510000000	3213200000	9665200	36208000	61944000	1957300	47101	88225	45006000000	5011500000	7311700	1310800
	811540000000000	6526300000000	2501400000	96113000000	138550000000	1894000000	4414000	162940000	221740000	2495000	61649	16689
	5592900000000	18410000000	8651200	51317000	69908000	1258300	4730.5	40593	1059900000	28968000	137110	1190200
	342840000000	14071000000	31193000	238480000	103970000	17069000	184730	2314300	16354000	4072300	26595	66770
	4264000000	279380000	2166600	9582100	175160	51882	6437.6	7117.6	121390000	2270100	122300	318570
	149590000000	4156800000	17331000	22168000	24012000	5337900	174950	67646	16533000	3410900	99691	53346
	7879800000	588640000	4013700	34329000	3669700	1096300	40834	106110	47191000000	1516100000	7437800	96427000
	28209000000	3805600000	7757200	76067000	6217100	1437100	30452	149310	18812000000	699700000	11042000	89084000
	744930000000000	3336000000000	1893700000	645370000	38449000000	789200000	7167700	1061900	2499800	25362	485.03	22929
	88830000000	2811000000	6074000	45850000	5266100	1333200	19210	228480	210070	84075	3645.7	12807
	2086400000000	115170000	476550	4261700	22389000	19212	1272	2564.4	744040000	9735500	249110	916990
	396870000000	63954000000	413650000	1432700000	6314700	7494000	383980	1229400	101490000000	462910000	13868000	25529000
	47205000000	910150000	2095400	8122400	368530	113690	1023.9	4058.4	3154000000	68899000	941190	110300
	12843000000	328560000	2122600	8980300	6723200	452420	30163	49463	1201700	200780	2485	24494
	97922000000	10833000000	32107000	74447000	41346000	7168400	82370	78906	91145000	32934000	111480	1035000
	6280700000000	4469800000	122910000	3858100	7893300000	12779000	1603600	63825	543340	251190	3958	1325.4
	8391500000	52118000	790910	2144600	1445000	71795	8716.1	5908.6	1264600	188270	3577600	67113
	15854000000	209630000	1098200	2148600	1737300	367550	3843.4	3767.2	3190000000	27879000	396510	1030900
	6820600000000	126720000000	22789000	6723300000	1692500000	251570000	180960	53388000	182830000	9066500	131120	652500
	13236000000000	138700000000	506900000	4723200000	196670000	24010000	409390	1977200	681320	138030	5454.1	10979
	9775200000	676980000	1295500	9808600	1308300	165610	5070.7	17744	19474000000	751110000	7461800	2808100
	1822900000000	118000000000	417910000	1071300000	231550000	14713000	118900	534310	837860000000	79548000000	475910000	75328000
	20393000000000	829740000	1788400	2762900	851240000	538410	18567	14343	1101200	138870	27957	35574
	1197400000000	20164000000	7061000	22131000	9795600	2639500	11598	23871	13361000	461740	7872.6	21347
	3156100000000	48040000000	84341000	505690000	31523000	3838400	84560	25250	1703400	525480	9764.2	12147
	1011400000000	3459900000	2171100	26380000	158400000	1722200	17291	52524	3417300000	78507000	68810	1527200
	3.8339e+15	28622000000000	7734200000	113820000000	17698000000	2114000000	9140000	116300000	135240	10097	565.29	646.57
	4453300000	172530000	3447800	2254700	8249800	558550	18445	34549	1426200000	59225000	482300	357710
	1.0143e+17	916580000000000	163040000000	13107000000000	1150300000000	83156000000	236660000	4756600000	37127000	11379000	251420	1327400
	557780000000	62000000000	105390000	128900000	90261000	8153600	110880	271230	1875700	153420	2283.1	8412.3
	27466000000	2085500000	7277300	9760100	68429000	9331000	141870	349360	2826100	207980	4247.9	87892
	348830000000	1464300000	9949300	5172900	81720000	784390	85276	44337	14126000000	172070000	859360	2200700
	21960000000000	173260000000	612950000	3751100000	12862000000	64750000	3665000	9133300	11183000	327770	7789.6	30900
	141290000000	779360000	4308900	20096000	10291000	227060	3064.5	19073	742020	164960	2696	13576
	2528500000	99560000	2051700	3205000	286850	88593	3113	14983	10371000	1392200	17752	340730
	58643000000000	7620800000000	6176800000	32526000000	2206300000	606980000	3935700	10363000	38906000	842170	28324	41513
	25543000000000	882360000000	2276900000	2127400000	290650000	71506000	1476100	905740	291210000	726010	29880	74785
	22940000000	389100000	1108600	3972400	711900000	12072000	137590	136480	3007900000	25506000	347250	756540
	9061700000000	43301000000	73157000	100840000	1182700000	27040000	178630	246220	9530400000	253980000	737780	20742000
	6296100000000	20813000000	11180000	499330	55354000	1463900	12582	131440	11550000	4040300	8571.4	289730
	45870000000000	284330000000	152740000	5091200000	233890000	11599000	99690	830740	2315900	1575700	3342.7	90129
	3131800000	32530000	297700	1296600	564400	11704	476.89	775.09	35765000	151130	221.76	1765.7
	30897000000000	1982700000000	264290000	50999000000	2815100000	1929000000	1873400	198480000	10803000	734210	16555	66206
	18147000000	989760000	2471500	14479000	368790	66493	2656.6	4877.7	144030000	1198800	290590	185920
	720900000000	98000000000	27757000	6130500	75295000	2618900	11868	2621.3	634220000	13981000	841980	392960
	201840000000	13982000000	68011000	15021000	8151500	491920	38284	8455.5	2641500	276470	16649	189530
	156710000000	291140000	1374800	1839900	11865000	229720	7903.2	9458.9	47816000	12085000	1004900	4803700
	18623000000	2822500000	12135000	349770000	33921000	7192100	247370	1223800	3603600000	2774500	134660	169020
	4.3931e+15	62610000000000	22340000000	469270000000	123870000000	5244700000	14971000	157240000	186310000	2711500	17486	222330
	133400000000	6534300000	23988000	174540000	6256500	1047000	54187	100880	490730000	6407800	15464	312440
	77836000000	1613700000	1850900	18100000	139350000	5778000	53019	340480	409260000	22670000	241990	880580
	233110000000	609250000	1356600	11932000	18743000	315030	5611.7	16944	173470000	12478000	86142	245180
	9576300000000	16820000000	84001000	414740000	375820000	3378800	142960	242300	1281500000	83591000	6843.8	693120
	2709300000000	1139300000	4360400	28610000	77355000	260220	6005.4	104560	54218	50130	2998.9	15538
	90701000000000	239120000000	71114000	1215900000	18285000000	196240000	218200	3579200	17568000000	68227000	139060	563830
	4.0867e+15	15619000000000	28020000000	171590000	6215600000	316970000	9097800	55715	335040000	9855300	389290	331840
	8949900000	162300000	766380	12251000	4218500	487560	6450.9	51561	11780000000	585320000	1524100	15168000
	393520000000	198100000	3985300	16304000	113380000	833830	101230	548990	13031000000000	5187900000000	4536200000	1833300000
	255910000	9168400	107650	1960900	126410	13380	733.09	9538.9	3026000000	193080000	121310	2428600
	13258000000000	8864900000	15529000	102990000	2712100000	7253800	92576	231440	22766000	468900	4071.5	39274
	10549000000000	111930000000	246270000	2013900000	294740000	25020000	880780	3601300	96609000	9379500	10870	38999
	1.1837e+15	8559300000000	124990000	6911100000	618080000	4103200000	888670	13252000	1413800	941360	5181.7	13497
	7107000000	47525000	322920	8637500	143110	5442	207.23	2771.4	75099000	323330	31333	72437
	5662800000	1026900000	5957600	1145600	140100	232380	11749	3834.3	2688200000	523940000	3215900	2964800
	4336900000000	88392000000	1397700000	4804600000	3243600000	264440000	3447100	57514000	6092700000	1114500000	5862300	47197000
	1.2208e+15	27695000000000	42554000000	412820000000	14111000000	1280500000	31481000	254510000	2587100	773070	3911.9	2627.9
	565810000000	17338000000	21361000	122030000	140840000	39475000	778130	1459700	737300	219180	16724	14954
	6309300000000	30885000000	126710000	1012800000	874900000	17131000	458140	1830900	296240000	20990000	429770	1524500
	27095000000000	46516000000	216280000	422310000	4894000000	33608000	625050	2440900	37673000	4902400	59189	37824
	206140000000	9613900000	8561900	96184000	9459800	799040	6409.6	12791	352540	10351	917.29	2415.2
	168260000000	1630800000	12480000	17853000	11668000	317290	10130	11315	9458100000	1202800000	13453000	48941000
	254360000000000	1781800000000	21990000000	2271500000	94014000000	1355600000	66914000	10636000	197940	34150	481.17	6906.2
	2608100000000	7413800000	18350000	217460000	5672800000	64501000	5368900	2976600	1885200000	208460000	5040700	7057500
	22898000000000	212610000000	921160000	8388800000	1112400000	17013000	294850	2685100	4385600	1523300	33968	271500
	25925000000000	2993900000000	12149000000	13234000000	247410000	81235000	5274400	4679200	2792800	645070	23190	15208
	124130000000	1216600000	2091900	17034000	3746900	387690	6124.6	28520	9076900	61626	1333.9	5454.1
	9423400000000	82368000000	974860000	5548700000	578380000	29962000	952010	8073600	149150000	15149000	148260	1254800
	157470000000	8869800000	12027000	41123000	1623500	731600	15872	39247	34945000	2432300	178440	28505
	20963000000	34933000	183000	716090	73445	9790.9	1605.6	540020000	30645000	2177600	1779700	2567800
	65099000000	332700000	2575000	2991400	2641600	216000	8691.4	31075	139280000	2378800	11736	598930
	50814000000	935930000	2338000	30451000	15209000	1120600	24839	240120	1294200	224760	31809	32570
	45505000000	470210000	3665900	17424000	259040000	9274000	346890	680310	34407000000	607160000	12735000	20520000
	2972100000	127480000	276140	1240000	4560700	398850	2983.8	9198.8	2859000000	99880000	821570	14958000
	1938300000	427060000	15915000	10860000	38159000	23712000	620060	1668000	33334000	454690	2042.1	44518
	6309000000	64804000	469300	3654600	583580000	2510500	21744	264940	171760000	39815000	508740	4549900
	107830000000	6299900000	62905000	71334000	1516600	382500	9180.9	10411	256090000	13935000	177900	283240
	61613000000000	498410000000	6174900	544720000	103830000000	1439000000	135030	2222600	1004300	68831	9378.8	9116.7
	1414800000	72189000	225150	3960600	646290	95875	1778.4	21479	19272000000	426400000	6629900	8887900
	212650000000	1914900000	404670	55724000	52438000	1095100	3453.1	244890	4371300	117330	6513.8	2050.5
	2872900000000	11615000000	13346000	859220000	8817800000	233190000	1281300	38593000	28515000	2404300	23145	43370
	49622000000	787080000	2732200	4484100	35394000	2177000	38639	55221	19663000000	24847000	776280	4044100
	20461000000	171720000	637790	1381900	3150100	34165	1015.2	722.27	391180000	23980000	711250	1285700
	22867000000000	1860900000000	305740000	7053800000	3638000000	763860000	523580	22231000	163890000	13429000	692470	87722
	34752000000	358740000	2271900	5493700	5228400	360060	24621	44112	4299400000	575200000	47560	2143700
	6.4635e+17	1.1851e+15	9241900000000	2566700000000	4551400000000	66762000000	1889800000	2313500000	71205000000	3893800000	13746000	33288000
	600880000000	11830000000	7280800	369260000	9153600	180210	1774.6	59106	13114000	258180	26448	40559
	35097000000000	189950000000	167830000	6272400000	23850000000	286530000	615990	18923000	476010000	11149000	95357	309180
	7145100000000	2068900000000	91489000	48442000	101830000	4717600	95103	31564	253370000	678490	23468	55120
	2317100000000	3839400000	5052200	29671000	509660000	4920300	103590	152100	928750	339440	16058	60237
	40364000000000	536500000000	1438400000	2680000000	3527900000	242390000	10398000	2996300	444720	226720	12229	13329
	1051700000000	5220800000	9990800	84542000	1683500000	33428000	780610	1013400	1280700000	9873000	779270	436180
	89745000000	99124000	85922	1252900	229760000	452680	1019.8	24221	481440000	4030600	34566	1105900
	16940000000	513090000	3182900	10914000	12562000	1070700	53138	119650	1505400000	59792000	1237900	10680000
	86154000000	959190000	9633400	39148000	20064000	660970	90453	235610	10395000000	426110000	244530	1383000
	26191000000	371090000	4446100	9502800	143170	16229	3111	6649.3	48619000000	15889000000	32729000	150230000
	8699300000	1295100000	12374000	43415000	8847300	1355700	106890	249610	99867000000	21347000000	70295000	46535000
	1245400000000	20472000000	460220000	7649800000	885130000	525220000	9091100	56393000	14302000000	63345000	464620	7284000
	26830000000	345850000	5966000	19567000	16882000	1740900	60821	1575900	9848700	1701200	62176	60761
	3581400000	112050000	2498000	12262000	8311400	521020	13859	27694	3757400000	68201000	63816	194180
	22646000000000	1192700000000	281990000	10461000000	263830000	109200000	137690	5107800	160140000000	919580000	93385	34004000
	4.9135e+15	4979000000000	524480000	5624000000	15991000000	64818000	109240	585710	873000000	8219000	538830	138680
	123230000000	1630500000	1532700	12260000	67750000	7171300	26891	87627	30022000	605630	144740	59336
	1047400000000	11038000000	47508000	38110000	147270000	8022800	138120	110800	4391200000	67081000	2649800	6291400
	3409400000000	2122600000	1034800	3580200	1518100000	7238400	18965	48837	468630000	72446000	987690	5145000
	30770000000	577520000	16184000	29554000	1516700	66770	3708.1	2733.9	108480000	5438800	34372	13120
	447920000000	121630000000	334920000	63027000	165900000	265590000	1074100	1057700	19065000	2386700	70582	529520
	98769000000	2971400000	55705000	169970000	289130000	22958000	2182700	10506000	27594000	1206600	20685	7302.9
	422220000000000	9651300000000	5040700000	13923000000	33806000000	2878300000	13023000	21584000	18772000	560330	20913	137290
	814650000000	7583400000	27509000	326950000	12736000	812530	47299	140130	14773000	665910	41609	16131
	1368800000000	83589000000	3283800	669060000	2500700000	184040000	28372	4266000	4532000	231500	8631.4	27198
	50863000	1112100	17766	84442	4593500	401730	21727	2450.8	3205000000	15080000	132040	34851
	1.5463e+15	38131000000	1170300000	2157800000	112560000000	44409000	699050	704060	385780000000	24350000000	164030000	943440000
	130480000000000	334780000000	549930000	13397000000	66390000000	681360000	5274000	109070000	166470000	9906800	101490	401820
	53298000000	148220000	561410	1678300	5578000	119330	7231.4	7817.1	85528000	22711000	87386	405210
	1690200000000	16331000000	32746000	264730000	23592000	1823600	32465	118250	39851	5027.6	299.48	892.2
	3.1766e+15	6707900000000	57646000000	90815000000	452230000000	5652700000	50502000	38213000	12435000	1176200	178690	633860
	436220000000	574940000	429590	19050000	1285100000	6774800	16283	110250	756250000	14914000	1131400	502500
	133720000000000	504390000000	2754600000	10472000000	28108000000	424090000	10559000	12483000	45109000	20854000	363180	1701600
	101060000000	2194700000	23620000	225820000	70882000	3939400	118800	567880	19944000000	935270000	19364000	91633000
	65762000000000	221630000000	4857400	853710000	14231000000	281880000	49422	2171600	6099200	322150	11586	9021.4
	172080000000	1813500000	1509700	3095500	4806000	810380	2698.6	5533	6485200	74476	626.3	7996.4
	84388000000000	425600000000	4019300000	9562700000	711110000	125520000	18966000	23684000	15656000000	125100000	105330	66167
	16279000000	94635000	772740	3693900	5895600	320840	10086	48213	2720000	441920	38524	30302
	851000000000	94104000000	1404300000	654030000	426640000	114410000	5147300	5180600	251350000	69150000	1404600	24449000
	13990000000	1783800000	9206900	54527000	1170000	2869600	70350	700160	85865000	11150000	659620	4826000
	9546800000000	159460000000	752940000	1203400000	982960000	65672000	353420	1882900	34316000	5108800	10453	99485
	5.2166e+15	33825000000000	69650000000	253520000000	63541000000	2108800000	34739000	63223000	125170000000	7471000000	1575300	12356000
	11699000000	79387000	558480	3109500	15242000	534660	30090	57513	2662400000	39328000	184980	2800800
	53223000000	1509700000	7319600	11216000	71418000	2514800	59859	196320	2675600	163210	6823.6	23678
	55312000000	1718000000	2185900	74007000	1116000	357500	4458.1	61463	5700300	299560	18174	24669
	6788500000000	127310000000	56433000	1650800000	290270000	19554000	138680	1014100	50515000	3389400	105890	137920
	10904000000000	236460000000	512270000	892270000	11871000000	317210000	5497500	7146800	321870000	59860000	488440	1577000
	116790000000000	5179900000000	39345000	1465800000	158420000000	6354800000	736190	9447600	582500	37988	427.31	2033.3
	1604200000000	25557000000	106530000	286510000	48805000	6220200	140030	757250	37079000	11001000	164330	453360
	5913000000000	260410000000	2831100000	9634900000	215670000	28885000	1533100	10718000	375820000000	11407000000	123900000	40475000
	816190000000	122160000000	256810000	5454900000	82976000	24794000	416990	4428600	3268700000	727960000	4430700	16026000
	20995000000	32726000	220260	4344000	27816000	159100	5384.4	49441	44981000	9863500	43899	942880
	13048000000	421440000	6277700	18778000	127470000	15483000	267440	696620	196530000	3399400	50499	308920
	9544200000	622590000	3583200	106920000	2052500	509000	30454	274690	131980000	18446000	39937	263150
	12522000000000	77774000000	9111700	566980000	3417600000	69419000	60846	1051600	1030500	341550	67945	3365.2
	335530000000	7832300000	19246000	599610000	122450000	4045700	79531	1238900	185390	8478.3	157.19	695.19
	1.8582e+15	1239100000000	1849000000	5239300000	44063000000	462080000	5363300	30205000	5914600	9810100	77778	109680
	4606500000	157500000	65149	907750	72146000	5962500	17384	131920	5715000000	1149900000	6152100	9072500
	1049100000	3221400	192230	410870	1923600	184270	5716.2	12954	7236900000000	5555600000	20720000	205810000
	4418900000000	75309000000	2446500000	1548700000	1247800000	170120000	24112000	11265000	21453000	9572400	38507	58419
	4160000000000	6190200000	4284000	17899000	156860000	1866200	10335	28356	51195000	2747300	76249	489660
	15897000000000	23655000000	243640000	605740000	488860000	5817300	570470	782620	7902900	631040	38109	112470
	104130000000000	2883900000000	3602000000	1885500000	1050300000	77298000	1544700	388380	17782000000	1052800000	2270600	70082000
	110320000000000	3531500000000	33789000000	4531200000	3749500000	710690000	70691000	9479700	248290000	288620	14930	15955
	17389000000000	334310000000	621030000	278700000	4654100000	358550000	2664200	2391300	9186700	2240700	21162	176830
	9917800000000	96992000000	144780000	327270000	586830000	26885000	191040	362850	2002200000	492580000	695240	1329100
	7266400000000	574970000000	462400000	4584500000	1264100000	205390000	2034800	6550600	325440000	13762000	356210	280990
	32382000000	517090000	929030	21206000	75583000	14481000	89469	1774100	1295100000	1825800	9700.2	211470
	173410000000	2407600000	3774400	19875000	6504900	202170	5071.2	13352	23234000	754490	5674.1	22692
	35189000000	1288900000	4070000	912250	4566600	8625400	21790	182250	1133900000	10522000	29244	2230900
	11948000000	443110000	4706100	40266000	173540000	6436000	235060	873020	67041000000	1243100000	18136000	203070000
	25057000000	525010000	923320	36216000	37501000	1003700	8701.7	161160	1876100000	139160000	1496600	3820900
	282990000000	2914400000	12598000	85915000	52973000	1370600	49436	266120	638030000	35017000	115000	213550
	4344900000	172700000	946050	2145600	1490500	566920	22324	25315	929270000	55227000	338630	1098000
	3000700000000	52183000000	430010000	86380000	709490000	63779000	2537500	844600	461460000	78346000	447500	4477500
	65315000000000	4079600000000	279310000	12461000000	4339800000	403200000	301690	7852400	1622400000	68285000	5562200	3458800
	178900000000	2557300000	2267100	21457000	51202000	2927600	20763	98254	51202000	1344100	11920	47157
	487680000000	1546400000	4405700	1701800	15685000	316970	14449	2680.7	1463400000	33279000	2267300	7032000
	2887800000000	107860000000	3233500	57369000	252970000	37795000	13958	211220	53547000	1471800	26993	58476
	327870000	9927200	148110	233000	1015500	30748	802.65	3762.6	3818600000	115620000	42330	641220
	345450000000	3948900000	47042000	199020000	6450500	414500	45940	75335	54151000000	286530000	362170	1935300
	11215000000	540220000	3038100	246690	2989800	301850	27161	2205.3	196350000	86953	3899.9	696.12
	4722700000000	146590000000	96857000	1081400000	2637800000	327390000	1575300	4114300	14784000	1680100	97871	174590
	292570000	7297400000	795970	1734300	209080000	1392200	1267.1	1323.5	498790000	57647000	1178600	4134100
	13285000000000	1909100000000	927990000	4026800000	5719200000	372980000	2075000	4935900	33605000	1698200	29978	18524
	75086000000	2916100000	40856000	508750000	25355000	4503300	100310	857570	3952200000	36296000	587530	957760
	292630000000	11187000000	497730000	1564600000	31825000	3030100	324760	1187500	395180000	52641000	1521400	3912900
	41138000000000	1334200000000	822090000	13690000000	18438000000	1169900000	5766700	24008000	9099500	776080	54386	159700
	51978000000000	102530000000	88607000	34977000	96105000000	758260000	1723600	995920	165140000	51309000	1121400	2618600
	4356300000000	325640000000	1989300000	1463100000	646420000	347120000	7459500	6517300	201400	149980	3493.9	59619
	1861500000000	38694000000	18430000	3175100000	186440000	13920000	37475	8094000	199690000000	10391000000	81437000	659260000
	5379700000	228760000	236390	939990	13378000	2275500	12183	49123	31451000	3868900	100110	1592300
	3542000000000	73713000000	108000000	48282000	68068000	11450000	268420	49781	17286000	92449	19042	11326
	13332000000000	834250000000	96012000	2116500000	6387400000	399690000	408080	4053500	78218000	1223600	173950	329240
	4061300000000	36420000000	148620000	1633100000	50526000	3662500	103550	1041200	8035600	5312700	398370	1115500
	56423000000000	460030000000	109820000	1124600000	2360100000	153940000	294000	988540	120180	38499	4606.3	6254.6
	59736000000	625960000	4112100	20869000	13640000	571710	60091	85263	2339100	202890	11458	29850
	115740000000	5258800000	10019000	12435000	10386000	9149300	139450	113670	93222000	6306200	353480	1364700
	51801000000000	231660000000	26855000	461120	10513000000	376130000	697630	5989.4	14194000000	729520000	30728000	24332000
	14667000000	543950000	878760	5268900	18760000	1192000	11611	57900	5333800	326890	14574	36263
	21091000000	58849000	649120	644250	546960	10570	932.7	1507.8	8317000	2888800	28914	37520
	713850000000	64580000000	107750000	242770000	808870000	131420000	579170	1133700	61439000	2053800	23317	117420
	1350700000000	12135000000	149210000	38884000	149210000	10504000	172330	168780	7262600	18391	1534.9	5216.3
	16935000000	35826000	2003600	1598400	132570000	2260600	101700	177150	758270000	1679500	20905	166850
	246000000000	2680300000	29646000	20556000	578870000	18330000	179160	242480	161250000	3817700	42837	65035
	132730000000	671700000	4422100	23037000	3697900	107850	5680.1	14795	2729600000	471490000	10942000	52303000
	113070000000	2720500000	13850000	88300000	358330000	20840000	309490	1265800	19092000	407940	21061	59660
	9585300000	197400000	856740	5287700	13743000	2064200	64672	485190	1304200000	78711000	888110	6146800
	3450800000	383570000	1410500	24292000	194990	86697	928.83	7998.6	1410000000	39874000	2834800	5204800
	166690000000000	1702100000000	1186700000	2867400000	624820000000	16988000000	90025000	10957000	59388000	4180500	115460	61497
	3221200000000	1886000000	3900400	8764000	57993000	453060	7495.5	24364	5134800000	210870000	1001500	246180
	2385500000000	83240000000	918700000	7248100000	1369400000	191150000	13341000	43258000	1093600000	184350000	972830	3329000
	32114000000000	796060000000	286490000	2768100000	2341200000	138830000	488310	2190400	9214000	1102700	35643	106850
	5683700000000	1442700000000	443610000	10314000000	7513900000	498430000	1849800	26349000	308930000	4437500	538720	220940
	554700000000	20572000000	57985000	113220000	22433000	1809600	81608	39836	42733000	1324700	20282	32370
	17618000000	349320000	1324700	3014900	20248000	1073100	32558	37048	3568100000	1657700000	411400	44580000
	4.2205e+15	62785000000000	9133900000	455610000000	3514300000000	94930000000	97165000	508420000	1429000000	6917500	556160	175220
	9856200000000	328830000000	168970000	290650000	3339100000	409320000	1682700	900050	1613600000	82271000	4322500	1999600
	1.5217e+15	13964000000	20089000	16208000	91145000000	13154000	302770	234460	2242500000	2608700	105530	27555
	18169000000	3533800000	988070	28730000	2612400	1324000	4475.5	63745	1326300	10155	2644.9	3979.8
	4.8713e+15	76355000000000	16582000000	3413200000	803830000000	28811000000	49033000	2930800	9666700	1089000	283630	158410
	187600000000	7764900000	20854000	333140000	12928000	2255800	67354	362210	2290000	841570	4605	16232
	4652900000	265950000	579870	11881000	39811000	9102100	58110	557030	24182000	2584500	89875	251670
	5212400000	521530000	1656100	5878600	198260	79348	715.03	3078.7	849400000	126000000	270970	2820000
	572410000000	103260000000	480620000	681830000	323720000	42736000	2067800	1466800	62332000000	815970000	18421000	146670000
	30585000000000	22562000000	52880000	48864000	361590000	1749000	32794	15152	175750	117420	1657.9	1497.7
	295050000000	3313330000	1231900	10342000	17046000	84264	5012.7	27637	115220000	40951000	3656400	5670900
	7862000000000	29091000000	98856000	1959900000	83812000000	517230000	14068000	111300000	183440000	27266000	74242	2875200
	3112100000000	134380000	2673600	4411100	161230000	55539	3934.8	6003.8	329300000	15510000	187800	1281100
	11704000000	433240000	8759900	8200300	438800	52226	10054	3954.1	374450000	49242000	1400400	1806100
	1245600000000	82784000000	1865800	195130000	5377900000	14297000	4043.2	352390	410320000	3787400	12001	27542
	59110000000000	1964200000000	426840000	42475000	5997200000	665690000	1157300	230330	25202000000	224680000	7767200	35092000
	418550000000000	1242100000000	137350000	2846700000	8121100000	188840000	334100	5563900	5323000000	745980000	4937700	774020
	474020000000	5139500000	7580700	68642000	675700000	29051000	127420	1065600	574320000	130830000	664240	306680
	58218000000	757880000	5137800	2320800	937890	75699	4105.4	1854.5	73791	4543.7	127.86	1870
	11738000000000	112510000000	453040000	6365100000	2815900000	54934000	1769700	12432000	16890000	968210	37012	166610
	674220000000	19577000000	7260800	3489300000	69785000	8105300	24049	5778500	46555000	1466000	17249	287260
	396730000000	11064000000	7651200	135100000	73829000	2119100	6296.3	43176	140490000	21641000	751290	4533200
	5963400000000	134030000000	262790000	1921800000	322480000	28940000	517610	1659800	1721200	343210	4662.4	35313
	3143600000	24151000	194510	813470	495030	9275.4	597.61	624.83	353820000	6076200	51825	359450
	943570000000	11436000000	1996500	75222000	1392600000	27041000	18849	711500	1400600000	892960	17782	139420
	6775900000	698040000	1383800	22632000	23162000	2419600	76744	313970	2479500000	92007000	307960	379270
	5170900000	80476000	327140	984510	233730	58200	1573.8	4736.4	11602000	63497	860.1	2149.2
	85207000000	102160000	1126800	4697600	388650	7455.7	657.91	1432.7	411280000	32407000	186980	863710
	1.5144e+15	1971400000000	35233000	2699500000	234740000000	1545800000	221010	8466900	28260000	6009900	597450	81234
	5032600000000	96901000000	202070000	459870000	60470000	18630000	310780	707290	191090000	18427000	43887	866020
	6.5116e+15	32743000000000	70815000000	169570000000	72020000000	2419400000	30264000	52408000	556720	94200	4974.6	1335
	1033300000000	32700000000	33666000	234430000	59030000	14944000	12223090	857090	450130	29190	603.55	12560
	23053000	239830	12473	65788	246110	5120.8	529.89	3936.1	4371700000	47120000	740510	3234600
	1.9887e+15	168840000000000	1514400000	3196500000	994070000000	61451000000	8839500	8728900	259070000	10511000	82874	651260
	4163500000000	154960000000	50745000	137600000	16916000	3628500	19011	51551	105220000	36810000	167250	7218500
	13514000000000	13357000000	50490000	107920000	438760000	3469400	104920	224250	41519000	8608100	372800	244250
	4726100000000	231020000000	770560	511060000	3437700000	724370000	19329	6409700	11372000	2330500	9383.8	99141
	663170000000	32150000000	71179000	464300000	62180000	20526000	727090	884960	1836800000	221100000	4760600	8840600
	1133900000000	43265000000	41302000	2694200000	364680000	40536000	309570	6328900	1262700000	79300000	189750	2265500
	2107400000000	988650000	11593000	16227000	5393400	40483	5303.3	6981.6	7699600	5126500	13818	158220
	109980000000	841350000	2914000	4944800	398970	48836	850.18	3015.8	2186900	1605900	41233	453780
	224710000000000	7474700000	15332000	591840000	465650000	3964000	45567	439730	36595000	430910	5288.4	15529
	2292100000	184030000	374480	14571000	72886	40104	461.01	4448.8	83222000	735550	2808.9	26508
	508590000000	8366200000	7931900	11599000	7141000	334590	2914.3	3711	12140000	496760	67981	177080
	189560000000000	2627300000	15561000	23522000	232070000000	51465000	1549300	2310500	875520000	280460000	1910900	47724000
	8.1554e+15	86392000000000	56858000000	200390000000	35732000000	3027200000	15938000	28087000	2745300	209460	21024	72088
	9109400000000	230820000000	56677000	2291000000	933050000	67031000	39238	962000	104510000	8586100	176260	758930
	2725100000000	58758000000	60224000	228540000	62454000	10773000	176670	322020	112430000	16567000	1773100	118210
	311650000000	6719800000	23049000	140840000	43456000	5971600	171980	187340	17844000	3246900	495940	29643
	25532000000000	86486000000	32992000	844240000	278740000	6124300	19615	250970	414890	149030	29171	5216690
	600270000000	75921000000	77862000	295300000	27742000	18414000	158470	288840	389040000	49668000	5206000	278390
	73527000000000	843390000000	932390000	5511400000	26507000000	1786900000	18599000	27484000	20446000	8282100	6665.4	41873
	16238000000000	9261000000	186010000	1972300000	347580000	1423800	297300	1035100	253850	56846	1373.9	1546.8
	126850000000000	457330000000	1946400000	3228600000	10824000000	172300000	11733000	4387500	2975800	131810	3203.3	1982.8
	22144000000	321500000	510130	3701200	4280600	497190	5111.2	43946	5108000	206710	13794	4061.4
	15492000000	72894000	233600	2499100	7129700	95382	991.49	26161	1232000000	7795300	40311	6048500
	84688000000	1695500000	598360	1435700	2066200	165470	934.33	1472.2	11574000000	261980000	173390	85924000
	308510000	12838000	79810	765460	1622200	269540	13405	53573	83902000	2599000	261600	89123
	1.7943e+15	16175000000000	3693500000	3807200000	149330000000	10766000000	19667000	9140300	4285300	346800	2292.1	12587
	7732200000000	167630000000	10599000	678220000	1192500000	51703000	45756	2420500	3991900000	62449000	2396900	2503700
	283270000000	1557100000	5303300	28937000	50264000	2210300	60225	431600	581480000	190620000	269020	4091400
	115740000000	1154400000	4577100	9357300	3056100	315160	19992	10218	347900000	91873000	45005	96890
	100950000000	9649000000	13285000	642210000	240700000	94180000	2074800	8356600	558730000	80747000	41023	3691900
	2755400000000	128420000000	3420800	516800000	574780000	82790000	35286	3341500	407890000000	41349000	21699	7632000
	83613000000	10168000000	29935000	11667000	24444000	4729800	222270	54425	872900	220520	7789.4	135470
	33751000000000	346460000000	342320000	1252200000	2059000000	66030000	673280	1721600	440270	61526	2382.7	14288
	157820000000000	479730000000	922110000	2827400000	11668000000	277870000	8545500	13101000	872200	694820	34414	84743
	21046000000	3976500000	77590000	38984000	3699000	1110200	89383	46568	7966800	624160	13326	222490
	7841200000	269090000	887030	11154000	1959500	234970	6196.5	56303	61413000000	2566400000	17212000	56498000
	17438000000	625520000	8552200	30643000	6624900	842230	26383	43542	333580000	18060000	112000	602200
	5492800000	515500000	4988600	6678500	11048000	1843500	45560	114760	4328000	530720	4563.7	48391
	911780000000000	242320000000	20724000	116740000	702020000000	607530000	186090	1055600	37860000	11963000	184820	880050
	147060000000	10953000000	52509000	303760000	182280000	24311000	619210	1348400	764880000	66993000	223930	1363000
	76825000000000	2295000000000	2094900000	6064300000	1823900000	171930000	2511000	7218900	25243000	1504000	23765	116570
	35945000000000	694070000000	77348000	333600000	6488300000	995630000	887640	3677600	2071700	157780	38114	57350
	21541000000	2875000000	12192000	127680000	9952800	3060600	103830	357050	457080000	130200000	24441	1968000
	28235000000	3874700000	1316000	11449000	15986000	3395200	9225.6	116100	1132300000	34336000	149990	962440
	7385300000000	64217000000	79580000	81898000	3190200000	109360000	782920	402860	3233000	262590	21492	21330
	201650000000	2449200000	10633000	149390000	11536000	140120	9733.2	34187	11957000	290450	7021.9	34943
	6788300000000	1696200000	3826300	7023800	35687000	82993	1497.7	1374.7	12380000	18493000	617010	431650
	77216000000	4599900000	8895600	49290000	61382000	23857000	184550	511290	1478500000	381810000	5641800	10268000
	1178700000000	51647000000	55488000	115610000	519650000	50308000	432390	375370	31104000	1403900	12331	18555
	71322000000	2641500000	3977200	34250000	3571700	723610	8716.1	75058	28643000	6045800	130220	109740
	107520000000000	1860600000000	59758000	6380000000	15975000000	1105800000	284130	30334000	19091000	2097200	23428	339800
	572160000	73409000	639300	9961700	2191300	1286400	18141	158950	220520000	8812400	1953400	2199300
	4053300000000	4904600000	9269400	50270000	575740000	2786700	84266	114250	213010000	12260000	1109500	609160
	115780000000	5316400000	49026000	20895000	208010000	48175000	1853400	700080	358460000000	3582000000	61877000	198680000
	6445100000000	4478100000	18165000	176220000	3004600000	7803500	126610	82427	5164800	1450200	16406	5760.3
	35587000000000	401010000000	338410000	15996000000	8750300000	642060000	1496600	40145000	135200000	19914000	110570	1130200
	185970000000000	2434000000000	4951100000	39602000000	58606000000	4368200000	35542000	284280000	161190000	4014000	46947	267210
	10464000000	74666000	495320	1711400	18068000	947330	59835	85142	5291000	1067300	8709.6	38373
	175110000000000	24317000000000	142800000000	71019000000	3759300000	1007900000	44600000	14404000	341890000	4597100	5427.5	112370
	64673000000	484040000	3580700	5095200	3217300	192640	8940.8	25445	5869000000	2921700000	6636100	1702800
	5186200000	182430000	476470	9543800	27380	7647.2	319.57	2388.8	30598000	36822	406460	211200
	3209900000000	54034000000	11649000	74115000	673620000	41062000	49541	206990	66289000	5102300	221640	343710
	6650900000	618270000	1335300	5988200	1972500	92730	3204.3	2009.1	3775800000	1758000	97306	51694
	373450000000	2482500000	9472700	57645000	73124000	4148400	126640	506090	169370000	85506000	635360	11668000
	2995600000000	1440700000	1495900	2419300	151220000000	525030000	257630	5100800	7458200000000	57723000000	80205000	5100800
	751130000000000	684030000000	2218000000	560060000	86050000000	219840000	5702800	2880000	166760000	24242000	60006	1524500
	253140000000000	904190000000	1894100000	31641000	3915100000	50374000	984660	28204	42230000000	9251800000	2154400	248360000
	1190400000	166680000	1399000	7311600	2662500	852860	31872	46264	15682000	1561600	20246	25602
	13724000000000	114870000000	31320000	23245000	1954900000	130220000	568060	317390	829520000	394060	26657	87429
	957160000	24329000	154020	1391700	167580	17038	1725.8	3898.5	9195900	801810	66094	42356
	1982500000000	739930000	4378700	41863000	534850000	1542600	21344	166260	17073000	1236200	45568	68566
	238400000000	6632300000	4710600	24134000	6769600	674460	6372.4	22980	12149000	523810	122760	4754.3
	14172000000	654920000	719930	111590000	2922700	582370	5889.6	456460	16998000	1203100	39026	16489
	39406000000	27752000	184170	907590	28048000	141010	8388.4	15877	42275000	1535400	93394	338810
	20885000000000	527940000000	2861600000	273580000	3812300000	78607000	2380000	325880	32047000	719760	53546	6827.3
	13406000000000	143300000000	73899000	182050000	5664500000	573720000	657100	1961700	94376000	223450000	1588300	1871700
	50693000000	2268600000	28774000	264610000	2714900	285670	22414	108560	809000	354590	12461	14630
	219900000000	3710300000	2197200	13899000	63031000	2070300	4768.2	62043	25092000000	1959800000	9060200	9666700
	58742000000000	2289200000000	131070000	1378900000	1064900000000	29210000000	13380000	393510000	23534000	663230	2493.8	133240
	2.532e+15	19050000000000	1447800000	2781500000	25099000000	1228800000	1494200	2337900	166630000	216630	2841.9	15202
	5360500000000	149130000000	302400000	363950000	1210900000	44720000	546220	547850	2420200	90533	8902.9	16402
	385690000000	14268000000	20132000	107680000	545260000	3227400	25314	1954850	239580000	20612000	224730	26401
	9586700000000	274200000000	768570000	1568900000	117020000000	7929100000	62188000	318290000	9437800	1047500	6906.7	181220
	67712000000000	1028400000000	1342200000	6534700000	12402000000	482570000	4576500	7119700	11915000	863750	88953	2982.2
	119230000000000	2013200000000	5674100000	41673000000	19482000000	1818600000	47089000	112380000	1342300000	712920	73634	86950
	54100000000	810730000	3229000	11242000	7254800	547590	18276	15908	69077000	43816000	4484200	4957800
	9708700000	26958000	599150	291820	12884000	143040	8907.9	4338.7	564240000	5846300	113950	269110
	886750000000	3518300000	427950	49604000	447740000	10906000	8199.6	918060	1574000	499150	10596	3339.7
	427930000000000	3195400000000	14440000000	66394000000	13425000000	288760000	11620000	24995000	142200000	1057800	2928.3	5625.1
	25018000000000	5053800000000	363170000	42046000000	8736200000	1651800000	949580	15267000	238890000	11556000	77397	103160
	54569000000	476970000	5358900	14110000	2224000	155520	13978	9200.9	12272000000	22107000	122150	135050
	86850000000000	1608300000000	2727200000	10862000000	30018000000	615260000	4914300	14723000	334300000000	16141000000	338760000	76576000
	10791000000	141050000	1132700	2283100	277250	28993	1684.5	1697.9	3156900	629910	9170.3	275190
	828680000	49400000	2187300	8804600	1120900	316580	43324	84226	2009400	97641	5565.8	18966
	2082300000000	68161000000	375920000	373090000	20416000	5807900	256250	254330	1796200000	41276000	27751	1993400
	696180000000	285980000000	1577200000	6869300000	51761000	61275000	1151200	5887300	22494000000	171400000	3786400	6952000
	40702000000	1725900000	15689000	56982000	7329600	1141900	107910	122830	652740000	23112000	205280	1125800
	71454000000	733490000	3826000	66655000	45569000	2922700	121960	1062400	130880000	15545000	403230	361230
	164690000000	1513000000	14222000	171190000	68018000	2297600	54766	1039900	5477600	511230	3275.8	12847
	80810000000	3796000000	51697000	309960000	3332200	1021200	144290	119990	8224500000000	3882200000	391280	178460000
	1.0324e+17	463890000000000	118130000	250790000000	37245000000000	1338900000000	26103000000	5790700000	1265200	291260	9597.9	47941
	14148000000	202120000	1085900	9082900	2542300	78913	3391.7	7092.3	20847000	1060300	87692	64949
	8840500000000	47028000000	49465000	551110000	916000000	16896000	284330	1281500	13232000000	3443000000	234460000	59174000
	13295000000	1577600000	1787700	555010	25149000	14325000	259720	20158	60863000000	7375800000	3110600	5595300
	91290000000000	908110000000	2439400000	768570000	8902600000	265310000	11403000	2925900	34163000000	489390000	103050	32112000
	299110000000	75916000000	258580000	25035000	44687000	6554000	358560	31966	4640600	126390	5884.7	38161
	2065100000000	459020000000	397750000	1605400000	8024900	7989800	55386	447110	1711600000	48329000	1384900	676630
	176770000000	14367000000	31718000	196340000	450280000	59758000	687990	1694600	355300000	14379000	132390	2455100
	150460000000000	1606400000000	3045100000	5098500000	3991700000	101090000	996080	1244800	3770000	149220	13886	73124
	7521400000000	243610000000	137770000000	3006700000	790880000	114920000	675810	5116400	230540000	10945000	114510	3401300
	75810000000	27792000	402430	575520	815890	4604.9	166.2	190.72	809620	188330	40755	86952
	18999000000	1264500000	9195900	30566000	10342000	623580	23455	97734	194010000	17765000	841820	279400
	186190000000	15797000000	54806000	46040000	29936000	7451300	99290	37485	380250000	20451000	2482800	10049000
	205190000000	1927900000	64277000	142130000	10391000	297280	97736	108060	5610600000	445070000	11873	70884
	35436000000000	1077500000000	2461400000	8734000000	382160000	70690000	2317200	2291900	1014700	52308	84.051	1755.5
	3689000000	545880000	6201700	9261800	358260	212060	7804.3	36084	128780000	10653000	258060	572470
